# Supplementary material for: Probing corrosion using a simple and versatile in situ multimodal corrosion measurement system
Source: Sci Rep. 2023 Oct 4;13:16695. doi: 10.1038/s41598-023-42249-0 (PMC10550931; doi:10.1038/s41598-023-42249-0)
Supplement: Supplementary file 6 — Supplementary Information 2. [file 41598_2023_42249_MOESM6_ESM.xlsx]

## Sheet: AA6061-T6
Open Circuit Potential			Potentiodynamic Polarization
Time	Vf		Current	Vf
seconds	V vs SCE		A/cm2	V vs SCE
1.00832	-0.977794		3.54601e-05	-1.05852
2.01663	-0.977787		2.76626e-05	-1.05848
3.02495	-0.977764		2.07176e-05	-1.05818
4.03327	-0.97775		1.54376e-05	-1.05808
5.04158	-0.977811		1.18876e-05	-1.05788
6.0499	-0.978037		9.79262e-06	-1.05778
7.05822	-0.978498		8.71762e-06	-1.05758
8.06653	-0.979171		8.26512e-06	-1.05748
9.07485	-0.979959		8.20012e-06	-1.05728
10.0832	-0.980758		8.27762e-06	-1.05718
11.0915	-0.981483		8.36262e-06	-1.05688
12.0998	-0.982121		8.52762e-06	-1.05678
13.1081	-0.982826		8.59012e-06	-1.05668
14.1164	-0.983756		8.76262e-06	-1.05638
15.1247	-0.984717		8.93762e-06	-1.05618
16.1331	-0.985261		8.96262e-06	-1.05608
17.1414	-0.985166		9.05762e-06	-1.05588
18.1497	-0.984504		9.12012e-06	-1.05588
19.158	-0.983435		9.18512e-06	-1.05568
20.1663	-0.982202		9.21012e-06	-1.05538
21.1746	-0.981091		9.22762e-06	-1.05528
22.183	-0.980206		9.27262e-06	-1.05508
23.1913	-0.97941		9.27262e-06	-1.05488
24.1996	-0.978508		9.30262e-06	-1.05478
25.2079	-0.977435		9.19262e-06	-1.05458
26.2162	-0.976267		9.09512e-06	-1.05438
27.2245	-0.975113		9.11512e-06	-1.05428
28.2329	-0.974049		9.10762e-06	-1.05408
29.2412	-0.973132		9.08012e-06	-1.05388
30.2495	-0.972338		9.05262e-06	-1.05378
31.2578	-0.971574		8.95512e-06	-1.05358
32.2661	-0.970848		8.92012e-06	-1.05348
33.2744	-0.97033		8.90762e-06	-1.05328
34.2828	-0.970246		8.84762e-06	-1.05308
35.2911	-0.97065		8.84512e-06	-1.05298
36.2994	-0.971278		8.77012e-06	-1.05278
37.3077	-0.971744		8.77012e-06	-1.05258
38.316	-0.971802		8.75262e-06	-1.05238
39.3243	-0.971377		8.80512e-06	-1.05228
40.3327	-0.970603		8.77762e-06	-1.05218
41.341	-0.96973		8.75762e-06	-1.05188
42.3493	-0.968957		8.73512e-06	-1.05178
43.3576	-0.968456		8.71762e-06	-1.05168
44.3659	-0.968269		8.66762e-06	-1.05138
45.3742	-0.968134		8.65262e-06	-1.05118
46.3826	-0.9677		8.60512e-06	-1.05118
47.3909	-0.966904		8.56762e-06	-1.05088
48.3992	-0.965954		8.53762e-06	-1.05068
49.4075	-0.965064		8.51012e-06	-1.05058
50.4158	-0.964327		8.47762e-06	-1.05038
51.4241	-0.963759		8.46262e-06	-1.05028
52.4325	-0.963378		8.37762e-06	-1.05008
53.4408	-0.963131		8.32512e-06	-1.04988
54.4491	-0.962792		8.32012e-06	-1.04978
55.4574	-0.962171		8.31262e-06	-1.04968
56.4657	-0.961308		8.29012e-06	-1.04938
57.474	-0.960374		8.26262e-06	-1.04928
58.4824	-0.959509		8.24512e-06	-1.04918
59.4907	-0.958776		8.19012e-06	-1.04898
60.499	-0.958163		8.15512e-06	-1.04878
61.5073	-0.957615		8.14512e-06	-1.04858
62.5156	-0.957072		8.10762e-06	-1.04838
63.5239	-0.956523		8.05512e-06	-1.04828
64.5323	-0.956065		8.03262e-06	-1.04818
65.5406	-0.95575		8.00762e-06	-1.04788
66.5489	-0.955455		8.02262e-06	-1.04788
67.5572	-0.955102		8.02012e-06	-1.04768
68.5655	-0.954779		7.88012e-06	-1.04748
69.5738	-0.954571		7.87512e-06	-1.04728
70.5822	-0.954505		7.93012e-06	-1.04718
71.5905	-0.95457		7.93512e-06	-1.04698
72.5988	-0.954641		7.90012e-06	-1.04678
73.6071	-0.954541		7.90262e-06	-1.04668
74.6154	-0.954229		7.87262e-06	-1.04648
75.6237	-0.953785		7.87512e-06	-1.04628
76.6321	-0.95332		7.86012e-06	-1.04618
77.6404	-0.952933		7.66512e-06	-1.04598
78.6487	-0.952661		7.80262e-06	-1.04578
79.657	-0.952466		7.82262e-06	-1.04568
80.6653	-0.952309		7.76012e-06	-1.04548
81.6736	-0.952186		7.76012e-06	-1.04528
82.682	-0.95213		7.78512e-06	-1.04508
83.6903	-0.95218		7.75262e-06	-1.04488
84.6986	-0.952362		7.74262e-06	-1.04488
85.7069	-0.952648		7.72762e-06	-1.04468
86.7152	-0.95297		7.73512e-06	-1.04438
87.7235	-0.95335		7.72762e-06	-1.04428
88.7319	-0.953863		7.72512e-06	-1.04408
89.7402	-0.954433		7.69262e-06	-1.04388
90.7485	-0.9549		7.71012e-06	-1.04388
91.7568	-0.955255		7.70012e-06	-1.04368
92.7651	-0.955656		7.67262e-06	-1.04348
93.7734	-0.956256		7.67762e-06	-1.04328
94.7818	-0.957066		7.63762e-06	-1.04318
95.79	-0.957998		7.62762e-06	-1.04298
96.798	-0.95897		7.58262e-06	-1.04288
97.807	-0.959918		7.57512e-06	-1.04268
98.815	-0.960806		7.56762e-06	-1.04248
99.823	-0.961673		7.57512e-06	-1.04228
100.832	-0.962597		7.56762e-06	-1.04208
101.84	-0.963587		7.53262e-06	-1.04188
102.848	-0.964498		7.52262e-06	-1.04188
103.857	-0.965176		7.52512e-06	-1.04168
104.865	-0.965743		7.50512e-06	-1.04148
105.873	-0.966551		7.54012e-06	-1.04138
106.882	-0.967772		7.53012e-06	-1.04118
107.89	-0.969211		7.52512e-06	-1.04098
108.898	-0.970574		7.53012e-06	-1.04088
109.907	-0.971789		7.49762e-06	-1.04068
110.915	-0.972932		7.48512e-06	-1.04048
111.923	-0.973995		7.46512e-06	-1.04028
112.931	-0.974878		7.48262e-06	-1.04018
113.94	-0.975495		7.47762e-06	-1.03998
114.948	-0.975928		7.44512e-06	-1.03988
115.956	-0.976412		7.43012e-06	-1.03968
116.965	-0.977036		7.40012e-06	-1.03948
117.973	-0.977552		7.41262e-06	-1.03928
118.981	-0.977541		7.41512e-06	-1.03918
119.99	-0.9767		7.36512e-06	-1.03898
120.998	-0.974977		7.41262e-06	-1.03878
122.006	-0.972513		7.38012e-06	-1.03868
123.015	-0.969558		7.32762e-06	-1.03848
124.023	-0.966393		7.35012e-06	-1.03828
125.031	-0.963299		7.35012e-06	-1.03808
126.04	-0.960599		7.33012e-06	-1.03798
127.048	-0.958616		7.28512e-06	-1.03778
128.056	-0.957487		7.27512e-06	-1.03768
129.065	-0.957076		7.29512e-06	-1.03748
130.073	-0.957093		7.28512e-06	-1.03728
131.081	-0.957265		7.29762e-06	-1.03708
132.089	-0.957374		7.26762e-06	-1.03688
133.098	-0.957177		7.26512e-06	-1.03678
134.106	-0.956451		7.21512e-06	-1.03668
135.114	-0.955235		7.19762e-06	-1.03648
136.123	-0.953856		7.20012e-06	-1.03628
137.131	-0.95262		7.20012e-06	-1.03608
138.139	-0.951622		7.17262e-06	-1.03598
139.148	-0.950838		7.12262e-06	-1.03578
140.156	-0.95024		7.11262e-06	-1.03568
141.164	-0.949775		7.10512e-06	-1.03548
142.173	-0.949338		7.10762e-06	-1.03528
143.181	-0.948874		7.09012e-06	-1.03518
144.189	-0.948478		7.06762e-06	-1.03488
145.198	-0.948273		7.06512e-06	-1.03488
146.206	-0.948267		7.05262e-06	-1.03458
147.214	-0.948479		7.01012e-06	-1.03448
148.223	-0.94905		7.03262e-06	-1.03438
149.231	-0.950018		7.01262e-06	-1.03418
150.239	-0.951177		6.98262e-06	-1.03388
151.247	-0.95235		6.98762e-06	-1.03388
152.256	-0.953524		6.98262e-06	-1.03368
153.264	-0.954623		6.93012e-06	-1.03348
154.272	-0.955438		6.95262e-06	-1.03338
155.281	-0.955828		6.95762e-06	-1.03318
156.289	-0.95586		6.96262e-06	-1.03288
157.297	-0.955716		6.98262e-06	-1.03278
158.306	-0.955516		6.95762e-06	-1.03268
159.314	-0.955303		6.92762e-06	-1.03248
160.322	-0.955114		6.91762e-06	-1.03228
161.331	-0.954958		6.91512e-06	-1.03208
162.339	-0.954841		6.89262e-06	-1.03198
163.347	-0.954867		6.89762e-06	-1.03188
164.356	-0.955101		6.89762e-06	-1.03168
165.364	-0.955361		6.87762e-06	-1.03148
166.372	-0.955339		6.75262e-06	-1.03128
167.381	-0.954876		6.73262e-06	-1.03118
168.389	-0.954022		6.84512e-06	-1.03098
169.397	-0.952984		6.85762e-06	-1.03078
170.405	-0.952033		6.84512e-06	-1.03068
171.414	-0.951306		6.82262e-06	-1.03048
172.422	-0.950784		6.84012e-06	-1.03028
173.43	-0.950594		6.84512e-06	-1.03008
174.439	-0.95101		6.84512e-06	-1.02988
175.447	-0.952037		6.82762e-06	-1.02978
176.455	-0.953243		6.81262e-06	-1.02968
177.464	-0.954079		6.79262e-06	-1.02948
178.472	-0.954356		6.78012e-06	-1.02928
179.48	-0.954299		6.76762e-06	-1.02918
180.489	-0.954148		6.74512e-06	-1.02898
181.497	-0.953968		6.75762e-06	-1.02878
182.505	-0.953765		6.75762e-06	-1.02868
183.514	-0.953522		6.73762e-06	-1.02848
184.522	-0.953191		6.73762e-06	-1.02828
185.53	-0.95278		6.72262e-06	-1.02818
186.539	-0.95236		6.70262e-06	-1.02798
187.547	-0.951945		6.67512e-06	-1.02778
188.555	-0.951437		6.66012e-06	-1.02758
189.564	-0.950786		6.65762e-06	-1.02748
190.572	-0.950086		6.65012e-06	-1.02728
191.58	-0.949434		6.64012e-06	-1.02728
192.588	-0.948774		6.62262e-06	-1.02698
193.597	-0.947985		6.64512e-06	-1.02688
194.605	-0.947084		6.62262e-06	-1.02668
195.613	-0.94625		6.59762e-06	-1.02648
196.622	-0.945631		6.60512e-06	-1.02628
197.63	-0.945224		6.56262e-06	-1.02608
198.638	-0.944958		6.56012e-06	-1.02598
199.647	-0.944792		6.54262e-06	-1.02588
200.655	-0.944695		6.12012e-06	-1.02568
201.663	-0.944609		6.23762e-06	-1.02548
202.672	-0.944471		6.52512e-06	-1.02538
203.68	-0.94426		6.51512e-06	-1.02508
204.688	-0.944041		6.50762e-06	-1.02498
205.697	-0.943894		6.46762e-06	-1.02488
206.705	-0.943803		6.44012e-06	-1.02468
207.713	-0.943695		6.44512e-06	-1.02448
208.722	-0.943557		6.43762e-06	-1.02428
209.73	-0.943418		6.44762e-06	-1.02408
210.738	-0.943266		6.46262e-06	-1.02398
211.746	-0.943101		6.49512e-06	-1.02378
212.755	-0.943029		6.48512e-06	-1.02368
213.763	-0.94316		6.49762e-06	-1.02348
214.771	-0.94345		6.48762e-06	-1.02328
215.78	-0.943744		6.47762e-06	-1.02308
216.788	-0.943937		6.48512e-06	-1.02298
217.796	-0.94406		6.46762e-06	-1.02278
218.805	-0.944188		6.43762e-06	-1.02258
219.813	-0.944351		6.38512e-06	-1.02248
220.821	-0.944534		6.43512e-06	-1.02228
221.83	-0.944711		6.43262e-06	-1.02208
222.838	-0.94487		6.44262e-06	-1.02188
223.846	-0.944974		6.44262e-06	-1.02178
224.855	-0.944924		6.43012e-06	-1.02158
225.863	-0.944604		6.40762e-06	-1.02148
226.871	-0.944034		6.41762e-06	-1.02128
227.88	-0.94342		6.41012e-06	-1.02108
228.888	-0.942977		6.43262e-06	-1.02098
229.896	-0.942733		6.43762e-06	-1.02078
230.904	-0.942589		6.41012e-06	-1.02058
231.913	-0.942469		6.38262e-06	-1.02048
232.921	-0.94237		6.38012e-06	-1.02028
233.929	-0.942293		6.35762e-06	-1.02008
234.938	-0.942187		6.36762e-06	-1.01998
235.946	-0.942015		6.37262e-06	-1.01978
236.954	-0.941792		6.35262e-06	-1.01958
237.963	-0.941536		6.36762e-06	-1.01948
238.971	-0.941281		6.37012e-06	-1.01928
239.979	-0.94112		6.36262e-06	-1.01908
240.988	-0.941144		6.38512e-06	-1.01898
241.996	-0.941353		6.38012e-06	-1.01888
243.004	-0.941641		6.35262e-06	-1.01858
244.013	-0.941902		6.39762e-06	-1.01848
245.021	-0.942188		6.38512e-06	-1.01828
246.029	-0.942606		6.35762e-06	-1.01808
247.038	-0.943028		6.36262e-06	-1.01798
248.046	-0.943161		6.34262e-06	-1.01788
249.054	-0.942885		6.33762e-06	-1.01758
250.063	-0.942342		6.35512e-06	-1.01738
251.071	-0.941723		6.35512e-06	-1.01728
252.079	-0.941102		6.35762e-06	-1.01708
253.087	-0.940484		6.36512e-06	-1.01688
254.096	-0.939886		6.37512e-06	-1.01678
255.104	-0.939348		6.34762e-06	-1.01658
256.112	-0.938934		6.36262e-06	-1.01648
257.121	-0.93873		6.35762e-06	-1.01628
258.129	-0.938803		6.32512e-06	-1.01618
259.137	-0.939206		6.33262e-06	-1.01608
260.146	-0.940003		6.33262e-06	-1.01578
261.154	-0.941144		6.33512e-06	-1.01558
262.162	-0.942313		6.33762e-06	-1.01548
263.171	-0.943134		6.35512e-06	-1.01528
264.179	-0.943495		6.31512e-06	-1.01508
265.187	-0.943579		6.31762e-06	-1.01498
266.196	-0.943634		6.26512e-06	-1.01488
267.204	-0.943725		6.25762e-06	-1.01458
268.212	-0.943686		6.32262e-06	-1.01448
269.221	-0.943323		6.34012e-06	-1.01428
270.229	-0.942628		6.34012e-06	-1.01408
271.237	-0.941811		6.34762e-06	-1.01408
272.245	-0.941097		6.31512e-06	-1.01378
273.254	-0.940545		6.30762e-06	-1.01358
274.262	-0.940084		6.30762e-06	-1.01348
275.27	-0.939599		6.32762e-06	-1.01328
276.279	-0.938978		6.32762e-06	-1.01308
277.287	-0.938173		6.33512e-06	-1.01298
278.295	-0.937231		6.33762e-06	-1.01288
279.304	-0.936287		6.32012e-06	-1.01268
280.312	-0.935475		6.30512e-06	-1.01248
281.32	-0.934808		6.29762e-06	-1.01238
282.329	-0.93421		6.28012e-06	-1.01208
283.337	-0.933662		6.29512e-06	-1.01198
284.345	-0.933185		6.29012e-06	-1.01188
285.354	-0.932747		6.25012e-06	-1.01168
286.362	-0.93235		6.26512e-06	-1.01148
287.37	-0.93209		6.27762e-06	-1.01128
288.379	-0.932055		6.27012e-06	-1.01108
289.387	-0.932216		6.27512e-06	-1.01088
290.395	-0.932475		6.27012e-06	-1.01088
291.403	-0.932753		6.27512e-06	-1.01058
292.412	-0.933013		6.25762e-06	-1.01048
293.42	-0.933227		6.27012e-06	-1.01028
294.428	-0.933379		6.25012e-06	-1.01018
295.437	-0.933506		6.27262e-06	-1.00988
296.445	-0.933627		6.28012e-06	-1.00978
297.453	-0.933702		6.26512e-06	-1.00968
298.462	-0.933727		6.26012e-06	-1.00948
299.47	-0.933748		6.27262e-06	-1.00928
300.478	-0.933759		6.28012e-06	-1.00908
301.487	-0.933745		6.27512e-06	-1.00898
302.495	-0.933741		6.29012e-06	-1.00878
303.503	-0.933704		6.27012e-06	-1.00858
304.512	-0.93349		6.25262e-06	-1.00848
305.52	-0.932974		6.26512e-06	-1.00828
306.528	-0.932133		6.26262e-06	-1.00808
307.537	-0.931068		6.25512e-06	-1.00798
308.545	-0.929957		6.30012e-06	-1.00778
309.553	-0.928938		6.25012e-06	-1.00768
310.561	-0.928075		6.28262e-06	-1.00738
311.57	-0.927427		6.27762e-06	-1.00738
312.578	-0.927043		6.28012e-06	-1.00718
313.586	-0.926849		6.29762e-06	-1.00698
314.595	-0.926723		6.30262e-06	-1.00688
315.603	-0.926725		6.30762e-06	-1.00658
316.611	-0.927145		6.31262e-06	-1.00648
317.62	-0.928123		6.32512e-06	-1.00628
318.628	-0.929319		6.32512e-06	-1.00608
319.636	-0.930201		6.33762e-06	-1.00598
320.645	-0.930547		6.34012e-06	-1.00588
321.653	-0.930528		6.32762e-06	-1.00558
322.661	-0.930414		6.33512e-06	-1.00548
323.67	-0.93031		6.33012e-06	-1.00538
324.678	-0.930143		6.31262e-06	-1.00518
325.686	-0.929868		6.32012e-06	-1.00508
326.695	-0.929568		6.31262e-06	-1.00488
327.703	-0.929354		6.30012e-06	-1.00458
328.711	-0.929329		6.30262e-06	-1.00448
329.72	-0.929521		6.27762e-06	-1.00428
330.728	-0.929804		6.27512e-06	-1.00408
331.736	-0.930025		6.28512e-06	-1.00398
332.744	-0.93011		6.27762e-06	-1.00368
333.753	-0.929991		6.27012e-06	-1.00368
334.761	-0.929631		6.27512e-06	-1.00348
335.769	-0.929083		6.25762e-06	-1.00328
336.778	-0.928412		6.26512e-06	-1.00308
337.786	-0.927648		6.24262e-06	-1.00298
338.794	-0.926857		6.23512e-06	-1.00278
339.803	-0.926181		6.08512e-06	-1.00258
340.811	-0.925727		6.20262e-06	-1.00248
341.819	-0.925479		6.23762e-06	-1.00238
342.828	-0.925357		6.20762e-06	-1.00208
343.836	-0.925295		6.26762e-06	-1.00198
344.844	-0.925282		6.27012e-06	-1.00188
345.853	-0.925346		6.24762e-06	-1.00168
346.861	-0.92552		6.25262e-06	-1.00148
347.869	-0.92577		6.19262e-06	-1.00128
348.878	-0.92601		6.20262e-06	-1.00108
349.886	-0.926191		6.22262e-06	-1.00098
350.894	-0.92636		6.17262e-06	-1.00078
351.902	-0.926578		6.18512e-06	-1.00068
352.911	-0.926815		6.20762e-06	-1.00048
353.919	-0.927006		6.18012e-06	-1.00028
354.927	-0.927164		6.15012e-06	-1.00008
355.936	-0.927353		6.15512e-06	-0.999982
356.944	-0.927586		6.15762e-06	-0.999882
357.952	-0.927815		6.15512e-06	-0.999682
358.961	-0.927982		6.18012e-06	-0.999482
359.969	-0.928031		6.25512e-06	-0.999282
360.977	-0.927945		6.19512e-06	-0.999082
361.986	-0.927775		6.20262e-06	-0.998982
362.994	-0.927614		6.22262e-06	-0.998882
364.002	-0.927554		6.21262e-06	-0.998682
365.011	-0.92767		6.21012e-06	-0.998482
366.019	-0.928012		6.22262e-06	-0.998282
367.027	-0.928513		6.18762e-06	-0.998082
368.036	-0.928922		6.18762e-06	-0.997882
369.044	-0.928978		6.12262e-06	-0.997782
370.052	-0.928624		6.16762e-06	-0.997582
371.06	-0.927983		6.15012e-06	-0.997482
372.069	-0.927222		6.15012e-06	-0.997282
373.077	-0.926463		6.08762e-06	-0.997082
374.085	-0.925732		6.13512e-06	-0.996982
375.094	-0.925013		6.15512e-06	-0.996782
376.102	-0.924323		6.11262e-06	-0.996582
377.11	-0.923739		6.09262e-06	-0.996482
378.119	-0.923345		6.09512e-06	-0.996282
379.127	-0.923167		6.08762e-06	-0.996082
380.135	-0.923111		6.10512e-06	-0.995882
381.144	-0.923008		6.09262e-06	-0.995782
382.152	-0.92278		6.06012e-06	-0.995582
383.16	-0.922498		6.04856e-06	-0.995282
384.169	-0.92223		6.07506e-06	-0.995182
385.177	-0.921988		6.06956e-06	-0.995082
386.185	-0.921768		6.05606e-06	-0.994882
387.194	-0.921494		6.04456e-06	-0.994682
388.202	-0.921049		5.97756e-06	-0.994582
389.21	-0.92043		5.97256e-06	-0.994382
390.219	-0.919721		5.96781e-06	-0.994282
391.227	-0.918975		5.95881e-06	-0.993982
392.235	-0.918244		5.99031e-06	-0.993882
393.243	-0.917624		5.96206e-06	-0.993682
394.252	-0.917175		5.95706e-06	-0.993482
395.26	-0.91688		5.93631e-06	-0.993382
396.268	-0.916688		6.00456e-06	-0.993282
397.277	-0.916589		5.98856e-06	-0.993082
398.285	-0.916633		5.97831e-06	-0.992782
399.293	-0.916847		5.99656e-06	-0.992682
400.302	-0.917152		5.94756e-06	-0.992482
401.31	-0.917433		5.94981e-06	-0.992382
402.318	-0.917727		5.91456e-06	-0.992282
403.327	-0.918232		5.90156e-06	-0.992082
404.335	-0.918998		5.90706e-06	-0.991882
405.343	-0.919757		5.91456e-06	-0.991682
406.352	-0.920236		5.93506e-06	-0.991482
407.36	-0.920417		5.93231e-06	-0.991282
408.368	-0.920381		5.94406e-06	-0.991182
409.376	-0.920124		5.87456e-06	-0.990982
410.385	-0.919611		5.90806e-06	-0.990882
411.393	-0.918881		5.95531e-06	-0.990682
412.401	-0.918054		5.97256e-06	-0.990482
413.41	-0.917285		5.96406e-06	-0.990282
414.418	-0.916692		5.92781e-06	-0.990182
415.426	-0.916312		5.93806e-06	-0.990082
416.435	-0.916136		5.92256e-06	-0.989882
417.443	-0.916136		5.95331e-06	-0.989682
418.451	-0.916279		5.94406e-06	-0.989482
419.46	-0.916574		5.94681e-06	-0.989382
420.468	-0.917032		5.93706e-06	-0.989182
421.476	-0.91759		5.91381e-06	-0.989082
422.485	-0.918137		5.97656e-06	-0.988882
423.493	-0.918558		5.96906e-06	-0.988682
424.501	-0.918771		5.93881e-06	-0.988482
425.51	-0.918818		5.93306e-06	-0.988382
426.518	-0.918841		5.92456e-06	-0.988282
427.526	-0.918969		5.93031e-06	-0.988082
428.535	-0.919234		5.93406e-06	-0.987882
429.543	-0.919525		5.94231e-06	-0.987782
430.551	-0.919698		5.93356e-06	-0.987482
431.559	-0.919795		5.93806e-06	-0.987382
432.568	-0.920006		5.94006e-06	-0.987182
433.576	-0.92026		5.95406e-06	-0.987082
434.584	-0.920196		5.91456e-06	-0.986882
435.593	-0.919674		5.91806e-06	-0.986682
436.601	-0.918923		5.91081e-06	-0.986582
437.609	-0.918195		5.80831e-06	-0.986382
438.618	-0.917611		5.90806e-06	-0.986282
439.626	-0.91719		5.91056e-06	-0.986082
440.634	-0.916852		5.95156e-06	-0.985882
441.643	-0.916485		5.92681e-06	-0.985682
442.651	-0.916081		5.93956e-06	-0.985582
443.659	-0.915719		5.94656e-06	-0.985282
444.668	-0.915431		5.92206e-06	-0.985182
445.676	-0.915163		5.95406e-06	-0.984982
446.684	-0.914854		5.94556e-06	-0.984882
447.693	-0.91447		5.95556e-06	-0.984682
448.701	-0.914001		5.93356e-06	-0.984482
449.709	-0.91346		5.94706e-06	-0.984282
450.717	-0.912885		5.94406e-06	-0.984182
451.726	-0.912328		5.91956e-06	-0.983982
452.734	-0.911835		5.92506e-06	-0.983882
453.742	-0.91145		5.93506e-06	-0.983682
454.751	-0.911217		5.89531e-06	-0.983582
455.759	-0.911143		5.90381e-06	-0.983282
456.767	-0.911192		5.82856e-06	-0.983182
457.776	-0.911337		5.84206e-06	-0.982982
458.784	-0.911613		5.86656e-06	-0.982882
459.792	-0.912074		5.79356e-06	-0.982682
460.801	-0.912723		5.80406e-06	-0.982482
461.809	-0.913465		5.83106e-06	-0.982382
462.817	-0.914147		5.80956e-06	-0.982282
463.826	-0.91468		5.78281e-06	-0.981982
464.834	-0.915112		5.80706e-06	-0.981882
465.842	-0.915487		5.83706e-06	-0.981682
466.851	-0.915708		5.85756e-06	-0.981482
467.859	-0.915697		5.86356e-06	-0.981282
468.867	-0.915526		5.84956e-06	-0.981282
469.875	-0.91528		5.85006e-06	-0.980982
470.884	-0.914983		5.84956e-06	-0.980882
471.892	-0.914653		5.87856e-06	-0.980682
472.9	-0.914314		5.87606e-06	-0.980482
473.909	-0.914026		5.82431e-06	-0.980382
474.917	-0.91386		5.84756e-06	-0.980182
475.925	-0.91383		5.82606e-06	-0.979982
476.934	-0.913941		5.84531e-06	-0.979882
477.942	-0.914214		5.75206e-06	-0.979682
478.95	-0.914578		5.80856e-06	-0.979482
479.959	-0.914865		5.84106e-06	-0.979282
480.967	-0.914961		5.85281e-06	-0.979182
481.975	-0.91486		5.82656e-06	-0.979082
482.984	-0.914601		5.88906e-06	-0.978882
483.992	-0.914212		5.91556e-06	-0.978682
485	-0.913736		5.75306e-06	-0.978482
486.009	-0.913285		5.87906e-06	-0.978382
487.017	-0.913009		5.92406e-06	-0.978182
488.025	-0.912948		5.91556e-06	-0.977982
489.034	-0.912965		5.90931e-06	-0.977882
490.042	-0.91287		5.88406e-06	-0.977682
491.05	-0.912599		5.86406e-06	-0.977482
492.058	-0.91224		5.89806e-06	-0.977282
493.067	-0.91189		5.89156e-06	-0.977282
494.075	-0.911554		5.87956e-06	-0.976982
495.083	-0.911231		5.90006e-06	-0.976782
496.092	-0.911015		5.91906e-06	-0.976682
497.1	-0.911003		5.91631e-06	-0.976582
498.108	-0.911171		5.89656e-06	-0.976282
499.117	-0.911441		5.95081e-06	-0.976182
500.125	-0.911794		5.94156e-06	-0.975982
501.133	-0.912177		5.90206e-06	-0.975882
502.142	-0.912398		5.85681e-06	-0.975682
503.15	-0.912282		5.90181e-06	-0.975482
504.158	-0.911886		5.89031e-06	-0.975382
505.167	-0.91142		5.91906e-06	-0.975182
506.175	-0.911008		5.93506e-06	-0.974982
507.183	-0.910656		5.91706e-06	-0.974982
508.192	-0.910322		5.90206e-06	-0.974682
509.2	-0.909962		5.89956e-06	-0.974482
510.208	-0.909601		5.91006e-06	-0.974282
511.216	-0.909368		5.92406e-06	-0.974282
512.225	-0.909299		5.91606e-06	-0.974082
513.233	-0.909233		5.92431e-06	-0.973882
514.241	-0.909068		5.89581e-06	-0.973682
515.25	-0.908871		5.90606e-06	-0.973482
516.258	-0.908685		5.90881e-06	-0.973282
517.266	-0.908427		5.91456e-06	-0.973282
518.275	-0.908002		5.89156e-06	-0.973082
519.283	-0.907447		5.90256e-06	-0.972882
520.291	-0.906915		5.89506e-06	-0.972682
521.3	-0.906537		5.88856e-06	-0.972582
522.308	-0.906366		5.89606e-06	-0.972282
523.316	-0.90637		5.89356e-06	-0.972282
524.325	-0.906464		5.84431e-06	-0.971982
525.333	-0.90653		5.84481e-06	-0.971782
526.341	-0.906426		5.83356e-06	-0.971782
527.35	-0.906081		5.78556e-06	-0.971482
528.358	-0.905588		5.83006e-06	-0.971382
529.366	-0.905094		5.80706e-06	-0.971182
530.375	-0.904694		5.80006e-06	-0.970982
531.383	-0.904439		5.75456e-06	-0.970882
532.391	-0.904302		5.78106e-06	-0.970682
533.399	-0.904183		5.74881e-06	-0.970482
534.408	-0.904033		5.76656e-06	-0.970382
535.416	-0.903898		5.76606e-06	-0.970182
536.424	-0.90389		5.71756e-06	-0.970082
537.433	-0.90415		5.72856e-06	-0.969882
538.441	-0.904727		5.71756e-06	-0.969682
539.449	-0.905469		5.71381e-06	-0.969482
540.458	-0.906111		5.74906e-06	-0.969382
541.466	-0.906465		5.72756e-06	-0.969182
542.474	-0.90654		5.65906e-06	-0.969082
543.483	-0.906522		5.62706e-06	-0.968882
544.491	-0.906613		5.56606e-06	-0.968682
545.499	-0.906876		5.59156e-06	-0.968482
546.508	-0.907265		5.59756e-06	-0.968382
547.516	-0.90768		5.59856e-06	-0.968182
548.524	-0.90803		5.58306e-06	-0.968082
549.533	-0.908366		5.59281e-06	-0.967882
550.541	-0.908846		5.61356e-06	-0.967682
551.549	-0.909414		5.55806e-06	-0.967482
552.557	-0.909753		5.60581e-06	-0.967382
553.566	-0.909608		5.61881e-06	-0.967182
554.574	-0.908979		5.62906e-06	-0.967082
555.582	-0.908052		5.62056e-06	-0.966882
556.591	-0.9071		5.57256e-06	-0.966782
557.599	-0.906338		5.58981e-06	-0.966482
558.607	-0.905755		5.59706e-06	-0.966382
559.616	-0.90521		5.57831e-06	-0.966282
560.624	-0.904664		5.54006e-06	-0.965982
561.632	-0.904164		5.52206e-06	-0.965882
562.641	-0.903692		5.52056e-06	-0.965682
563.649	-0.903226		5.49156e-06	-0.965482
564.657	-0.902846		5.55606e-06	-0.965382
565.666	-0.902608		5.51756e-06	-0.965182
566.674	-0.902453		5.52006e-06	-0.965082
567.682	-0.902314		5.54256e-06	-0.964882
568.69	-0.902225		5.53606e-06	-0.964782
569.699	-0.902237		5.50406e-06	-0.964482
570.707	-0.902311		5.47606e-06	-0.964282
571.715	-0.902357		5.48406e-06	-0.964282
572.724	-0.902307		5.42956e-06	-0.963982
573.732	-0.90215		5.39406e-06	-0.963882
574.74	-0.901918		5.35006e-06	-0.963682
575.749	-0.901584		5.35456e-06	-0.963482
576.757	-0.901076		5.33856e-06	-0.963382
577.765	-0.900427		5.39906e-06	-0.963282
578.774	-0.899795		5.44706e-06	-0.963082
579.782	-0.899271		5.44306e-06	-0.962882
580.79	-0.898819		5.40631e-06	-0.962682
581.799	-0.898406		5.36956e-06	-0.962482
582.807	-0.898081		5.35806e-06	-0.962382
583.815	-0.897878		5.43806e-06	-0.962282
584.824	-0.897754		5.40706e-06	-0.962082
585.832	-0.897655		5.41006e-06	-0.961882
586.84	-0.897562		5.42906e-06	-0.961682
587.849	-0.897509		5.39806e-06	-0.961482
588.857	-0.897594		5.42006e-06	-0.961382
589.865	-0.897866		5.41531e-06	-0.961182
590.873	-0.898171		5.37856e-06	-0.961082
591.882	-0.898266		5.39731e-06	-0.960882
592.89	-0.898109		5.39306e-06	-0.960782
593.898	-0.897889		5.43806e-06	-0.960482
594.907	-0.897781		5.38006e-06	-0.960382
595.915	-0.897831		5.39131e-06	-0.960182
596.923	-0.898056		5.30706e-06	-0.959982
597.932	-0.898492		5.40006e-06	-0.959982
598.94	-0.899107		5.40956e-06	-0.959782
599.948	-0.899738		5.40181e-06	-0.959482
600.957	-0.900199		5.39406e-06	-0.959382
601.965	-0.900479		5.39656e-06	-0.959282
602.973	-0.900722		5.38906e-06	-0.958982
603.982	-0.900993		5.35156e-06	-0.958882
604.99	-0.901207		5.36881e-06	-0.958682
605.998	-0.901271		5.30581e-06	-0.958582
607.007	-0.901178		5.30031e-06	-0.958382
608.015	-0.900966		5.30606e-06	-0.958282
609.023	-0.900689		5.37606e-06	-0.958082
610.031	-0.900377		5.39706e-06	-0.957882
611.04	-0.900016		5.37406e-06	-0.957682
612.048	-0.899626		5.36756e-06	-0.957482
613.056	-0.899279		5.34806e-06	-0.957382
614.065	-0.89902		5.32956e-06	-0.957282
615.073	-0.898823		5.33631e-06	-0.956982
616.081	-0.898661		5.34956e-06	-0.956882
617.09	-0.898525		5.30956e-06	-0.956682
618.098	-0.898344		5.34806e-06	-0.956482
619.106	-0.897974		5.34906e-06	-0.956282
620.115	-0.89741		5.34406e-06	-0.956282
621.123	-0.896871		5.36506e-06	-0.956082
622.131	-0.896579		5.35306e-06	-0.955882
623.14	-0.89653		5.35206e-06	-0.955882
624.148	-0.896545		5.30456e-06	-0.955582
625.156	-0.896495		5.36406e-06	-0.955382
626.165	-0.896371		5.40206e-06	-0.955282
627.173	-0.896208		5.37706e-06	-0.955082
628.181	-0.896046		5.34506e-06	-0.954882
629.19	-0.895889		5.34431e-06	-0.954782
630.198	-0.895714		5.37006e-06	-0.954582
631.206	-0.895505		5.33656e-06	-0.954382
632.214	-0.895267		5.37506e-06	-0.954182
633.223	-0.895018		5.30331e-06	-0.954082
634.231	-0.894801		5.35006e-06	-0.953882
635.239	-0.89464		5.32531e-06	-0.953782
636.248	-0.894486		5.29306e-06	-0.953482
637.256	-0.894272		5.37506e-06	-0.953482
638.264	-0.894001		5.42256e-06	-0.953182
639.273	-0.893712		5.42156e-06	-0.952982
640.281	-0.893423		5.40581e-06	-0.952882
641.289	-0.893139		5.43106e-06	-0.952682
642.298	-0.892901		5.45606e-06	-0.952582
643.306	-0.892761		5.44831e-06	-0.952382
644.314	-0.892731		5.37956e-06	-0.952282
645.323	-0.89275		5.40131e-06	-0.951982
646.331	-0.892744		5.44906e-06	-0.951882
647.339	-0.892702		5.39506e-06	-0.951682
648.348	-0.892675		5.40956e-06	-0.951482
649.356	-0.892701		5.43306e-06	-0.951382
650.364	-0.892757		5.41806e-06	-0.951282
651.372	-0.892826		5.40856e-06	-0.951082
652.381	-0.892943		5.39756e-06	-0.950882
653.389	-0.893139		5.42056e-06	-0.950782
654.397	-0.893429		5.41156e-06	-0.950482
655.406	-0.893799		5.35756e-06	-0.950482
656.414	-0.894181		5.45606e-06	-0.950282
657.422	-0.894525		5.41881e-06	-0.949982
658.431	-0.894858		5.39081e-06	-0.949882
659.439	-0.895197		5.38756e-06	-0.949782
660.447	-0.895502		5.40856e-06	-0.949482
661.456	-0.895687		5.39681e-06	-0.949382
662.464	-0.895666		5.38206e-06	-0.949182
663.472	-0.895448		5.35206e-06	-0.949082
664.481	-0.895172		5.36706e-06	-0.948882
665.489	-0.894921		5.42306e-06	-0.948782
666.497	-0.894589		5.38306e-06	-0.948482
667.506	-0.89406		5.39931e-06	-0.948482
668.514	-0.893424		5.36531e-06	-0.948182
669.522	-0.892924		5.35406e-06	-0.948082
670.53	-0.892708		5.33006e-06	-0.947882
671.539	-0.892677		5.35056e-06	-0.947682
672.547	-0.892614		5.40106e-06	-0.947582
673.555	-0.892445		5.32431e-06	-0.947382
674.564	-0.892298		5.32606e-06	-0.947182
675.572	-0.89227		5.33356e-06	-0.947082
676.58	-0.892263		5.19456e-06	-0.946882
677.589	-0.892133		5.25156e-06	-0.946782
678.597	-0.891869		5.29756e-06	-0.946482
679.605	-0.891534		5.36181e-06	-0.946382
680.614	-0.891097		5.34256e-06	-0.946282
681.622	-0.890479		5.29906e-06	-0.946082
682.63	-0.889714		5.35131e-06	-0.945882
683.639	-0.888936		5.36581e-06	-0.945682
684.647	-0.888284		5.34156e-06	-0.945482
685.655	-0.887846		5.29106e-06	-0.945482
686.664	-0.88763		5.28106e-06	-0.945282
687.672	-0.887565		5.33606e-06	-0.945082
688.68	-0.887553		5.33756e-06	-0.944882
689.688	-0.887505		5.29531e-06	-0.944782
690.697	-0.887394		5.30156e-06	-0.944582
691.705	-0.887295		5.28156e-06	-0.944482
692.713	-0.887321		5.31206e-06	-0.944282
693.722	-0.887508		5.27856e-06	-0.944082
694.73	-0.887771		5.30906e-06	-0.943982
695.738	-0.887985		5.28906e-06	-0.943682
696.747	-0.888137		5.28931e-06	-0.943582
697.755	-0.888285		5.26356e-06	-0.943482
698.763	-0.888384		5.28181e-06	-0.943282
699.772	-0.888382		5.26106e-06	-0.943082
700.78	-0.888389		5.29006e-06	-0.942982
701.788	-0.888533		5.22206e-06	-0.942882
702.797	-0.888783		5.18831e-06	-0.942582
703.805	-0.889052		5.13731e-06	-0.942382
704.813	-0.88933		5.24156e-06	-0.942282
705.822	-0.889646		5.26906e-06	-0.942082
706.83	-0.889978		5.27856e-06	-0.941882
707.838	-0.890252		5.27156e-06	-0.941682
708.846	-0.890379		5.26556e-06	-0.941582
709.855	-0.890316		5.22206e-06	-0.941482
710.863	-0.890113		5.24356e-06	-0.941282
711.871	-0.889875		5.16906e-06	-0.941082
712.88	-0.889686		5.18156e-06	-0.940982
713.888	-0.889567		5.22831e-06	-0.940682
714.896	-0.889525		5.24081e-06	-0.940582
715.905	-0.889601		5.21856e-06	-0.940482
716.913	-0.889802		5.27681e-06	-0.940282
717.921	-0.890007		5.20331e-06	-0.940082
718.93	-0.890088		5.12581e-06	-0.939982
719.938	-0.890083		5.21856e-06	-0.939682
720.946	-0.890116		5.21056e-06	-0.939482
721.955	-0.890207		5.20531e-06	-0.939482
722.963	-0.890271		5.18006e-06	-0.939282
723.971	-0.890261		5.17656e-06	-0.939082
724.98	-0.890199		5.14431e-06	-0.938882
725.988	-0.890102		5.16531e-06	-0.938782
726.996	-0.889958		5.13356e-06	-0.938682
728.005	-0.889722		5.08406e-06	-0.938382
729.013	-0.889374		5.10531e-06	-0.938282
730.021	-0.88901		5.11856e-06	-0.938082
731.029	-0.888808		5.16606e-06	-0.937882
732.038	-0.888862		5.12381e-06	-0.937782
733.046	-0.889058		5.10556e-06	-0.937582
734.054	-0.889174		5.07156e-06	-0.937382
735.063	-0.889124		5.08506e-06	-0.937282
736.071	-0.889021		5.07356e-06	-0.937082
737.079	-0.888982		5.11431e-06	-0.936982
738.088	-0.888982		5.07506e-06	-0.936682
739.096	-0.88896		5.13056e-06	-0.936582
740.104	-0.888895		4.96406e-06	-0.936482
741.113	-0.888787		5.06006e-06	-0.936182
742.121	-0.888667		5.05306e-06	-0.936082
743.129	-0.88859		4.89656e-06	-0.935882
744.138	-0.888575		5.04481e-06	-0.935682
745.146	-0.888581		5.03331e-06	-0.935682
746.154	-0.888553		5.02606e-06	-0.935382
747.163	-0.888474		5.07931e-06	-0.935282
748.171	-0.888378		5.06881e-06	-0.935082
749.179	-0.888309		5.05731e-06	-0.934982
750.187	-0.888282		5.07506e-06	-0.934882
751.196	-0.888233		4.91856e-06	-0.934582
752.204	-0.888044		5.00606e-06	-0.934382
753.212	-0.887635		5.09256e-06	-0.934282
754.221	-0.887034		5.06206e-06	-0.934082
755.229	-0.886365		5.03406e-06	-0.933982
756.237	-0.88577		5.05156e-06	-0.933782
757.246	-0.885313		5.03556e-06	-0.933582
758.254	-0.884969		4.98331e-06	-0.933382
759.262	-0.884698		5.00006e-06	-0.933282
760.271	-0.884515		5.06356e-06	-0.933082
761.279	-0.884469		5.07356e-06	-0.932882
762.287	-0.88461		4.98856e-06	-0.932682
763.296	-0.88496		4.98356e-06	-0.932582
764.304	-0.88546		4.94731e-06	-0.932382
765.312	-0.885929		5.00306e-06	-0.932282
766.321	-0.886208		4.98656e-06	-0.932082
767.329	-0.886287		4.97981e-06	-0.931982
768.337	-0.886258		4.93856e-06	-0.931782
769.346	-0.886208		4.98606e-06	-0.931582
770.354	-0.886187		4.93931e-06	-0.931382
771.362	-0.886232		4.83456e-06	-0.931282
772.37	-0.886356		4.93031e-06	-0.931082
773.379	-0.886497		4.92006e-06	-0.930982
774.387	-0.886567		4.94756e-06	-0.930882
775.395	-0.886558		4.91906e-06	-0.930582
776.404	-0.886539		4.93006e-06	-0.930482
777.412	-0.886554		4.94256e-06	-0.930282
778.42	-0.886585		4.95531e-06	-0.930082
779.429	-0.886625		4.79206e-06	-0.929882
780.437	-0.886704		4.90206e-06	-0.929782
781.445	-0.886835		4.89806e-06	-0.929582
782.454	-0.886961		4.89106e-06	-0.929482
783.462	-0.886976		4.81556e-06	-0.929282
784.47	-0.886873		4.73506e-06	-0.929082
785.479	-0.886752		4.80406e-06	-0.928882
786.487	-0.88665		4.70456e-06	-0.928782
787.495	-0.88651		4.77606e-06	-0.928582
788.504	-0.886294		4.82306e-06	-0.928482
789.512	-0.886082		4.74506e-06	-0.928282
790.52	-0.885974		4.67506e-06	-0.928082
791.528	-0.885926		4.74431e-06	-0.927882
792.537	-0.885831		4.75181e-06	-0.927782
793.545	-0.885689		4.76256e-06	-0.927582
794.553	-0.88556		4.78856e-06	-0.927482
795.562	-0.885467		4.74981e-06	-0.927282
796.57	-0.88541		4.74406e-06	-0.927082
797.578	-0.885372		4.71856e-06	-0.926882
798.587	-0.885326		4.76181e-06	-0.926782
799.595	-0.885289		4.74656e-06	-0.926582
800.603	-0.88531		4.77906e-06	-0.926382
801.612	-0.88538		4.74256e-06	-0.926282
802.62	-0.885444		4.73156e-06	-0.926082
803.628	-0.885479		4.75806e-06	-0.925882
804.637	-0.885504		4.71656e-06	-0.925782
805.645	-0.885551		4.78081e-06	-0.925582
806.653	-0.885632		4.80981e-06	-0.925482
807.662	-0.885639		4.79531e-06	-0.925282
808.67	-0.885421		4.78656e-06	-0.925082
809.678	-0.884977		4.71356e-06	-0.924982
810.686	-0.88448		4.80381e-06	-0.924782
811.695	-0.884076		4.82031e-06	-0.924482
812.703	-0.883788		4.74856e-06	-0.924482
813.711	-0.883591		4.73906e-06	-0.924282
814.72	-0.883468		4.74806e-06	-0.924082
815.728	-0.883425		4.81106e-06	-0.923882
816.736	-0.883469		4.80806e-06	-0.923882
817.745	-0.88355		4.80256e-06	-0.923582
818.753	-0.883587		4.76206e-06	-0.923482
819.761	-0.883543		4.79406e-06	-0.923282
820.77	-0.883423		4.78581e-06	-0.923082
821.778	-0.883244		4.65406e-06	-0.922882
822.786	-0.883008		4.68781e-06	-0.922782
823.795	-0.882718		4.66731e-06	-0.922582
824.803	-0.882403		4.69356e-06	-0.922382
825.811	-0.882106		4.70256e-06	-0.922282
826.82	-0.881832		4.63306e-06	-0.922082
827.828	-0.88152		4.71056e-06	-0.921982
828.836	-0.881109		4.69381e-06	-0.921782
829.844	-0.880622		4.72106e-06	-0.921582
830.853	-0.880163		4.66856e-06	-0.921482
831.861	-0.879818		4.70406e-06	-0.921282
832.869	-0.879614		4.68406e-06	-0.921082
833.878	-0.879551		4.66631e-06	-0.920982
834.886	-0.879606		4.56181e-06	-0.920682
835.894	-0.879722		4.55756e-06	-0.920582
836.903	-0.879845		4.53806e-06	-0.920382
837.911	-0.879977		4.54356e-06	-0.920282
838.919	-0.880179		4.62706e-06	-0.920082
839.928	-0.880477		4.55331e-06	-0.919882
840.936	-0.880817		4.56131e-06	-0.919682
841.944	-0.881199		4.47756e-06	-0.919582
842.953	-0.881698		4.59656e-06	-0.919482
843.961	-0.882358		4.54556e-06	-0.919282
844.969	-0.88315		4.58356e-06	-0.919082
845.978	-0.883984		4.55531e-06	-0.918982
846.986	-0.884695		4.55381e-06	-0.918782
847.994	-0.88512		4.36931e-06	-0.918582
849.003	-0.885226		4.38706e-06	-0.918482
850.011	-0.885082		4.32981e-06	-0.918282
851.019	-0.884762		4.40481e-06	-0.918082
852.027	-0.884359		4.36931e-06	-0.917882
853.036	-0.884001		4.42806e-06	-0.917782
854.044	-0.883801		4.37581e-06	-0.917582
855.052	-0.883799		4.43681e-06	-0.917482
856.061	-0.883898		4.39631e-06	-0.917282
857.069	-0.883906		4.38481e-06	-0.917082
858.077	-0.883708		4.29356e-06	-0.916982
859.086	-0.883361		4.33331e-06	-0.916782
860.094	-0.883001		4.32206e-06	-0.916582
861.102	-0.882707		4.27256e-06	-0.916382
862.111	-0.882488		4.41056e-06	-0.916282
863.119	-0.882328		4.38956e-06	-0.916082
864.127	-0.88217		4.37531e-06	-0.915982
865.136	-0.881931		4.37306e-06	-0.915782
866.144	-0.881663		4.33706e-06	-0.915582
867.152	-0.881552		4.30156e-06	-0.915482
868.161	-0.881688		4.35556e-06	-0.915382
869.169	-0.88199		4.39606e-06	-0.915082
870.177	-0.882348		4.39981e-06	-0.914982
871.185	-0.882689		4.33606e-06	-0.914782
872.194	-0.882954		4.31131e-06	-0.914582
873.202	-0.883103		4.27081e-06	-0.914382
874.21	-0.883135		4.25281e-06	-0.914382
875.219	-0.883055		4.31281e-06	-0.914082
876.227	-0.882886		4.36231e-06	-0.913882
877.235	-0.882683		4.26906e-06	-0.913882
878.244	-0.882505		4.31481e-06	-0.913582
879.252	-0.882395		4.26206e-06	-0.913482
880.26	-0.882401		4.29756e-06	-0.913282
881.269	-0.882566		4.27356e-06	-0.913082
882.277	-0.882844		4.26156e-06	-0.912982
883.285	-0.88309		4.27981e-06	-0.912782
884.294	-0.883175		4.32606e-06	-0.912582
885.302	-0.883071		4.28956e-06	-0.912482
886.31	-0.882821		4.28506e-06	-0.912282
887.319	-0.882497		4.30606e-06	-0.912082
888.327	-0.882178		4.32506e-06	-0.911982
889.335	-0.88191		4.29856e-06	-0.911882
890.344	-0.881694		4.38106e-06	-0.911682
891.352	-0.8815		4.35156e-06	-0.911482
892.36	-0.881291		4.27906e-06	-0.911282
893.368	-0.881046		4.31031e-06	-0.911082
894.377	-0.880792		4.30206e-06	-0.910882
895.385	-0.880584		4.35906e-06	-0.910882
896.393	-0.880414		4.36306e-06	-0.910682
897.402	-0.880233		4.34856e-06	-0.910382
898.41	-0.880069		4.36956e-06	-0.910282
899.418	-0.880047		4.32756e-06	-0.910082
900.427	-0.880197		4.31006e-06	-0.909982
901.435	-0.880376		4.28406e-06	-0.909882
902.443	-0.880462		4.19331e-06	-0.909582
903.452	-0.880463		4.12731e-06	-0.909482
904.46	-0.880429		4.21906e-06	-0.909282
905.468	-0.880387		4.24856e-06	-0.909182
906.477	-0.880353		4.17231e-06	-0.908982
907.485	-0.880281		4.23181e-06	-0.908782
908.493	-0.880113		4.13481e-06	-0.908682
909.502	-0.879833		4.16706e-06	-0.908482
910.51	-0.87943		4.20031e-06	-0.908282
911.518	-0.878938		4.20181e-06	-0.908082
912.526	-0.878456		4.23131e-06	-0.907982
913.535	-0.878046		4.15556e-06	-0.907782
914.543	-0.877766		4.11131e-06	-0.907682
915.551	-0.877734		4.15656e-06	-0.907382
916.56	-0.877991		4.10881e-06	-0.907282
917.568	-0.878411		4.19881e-06	-0.907082
918.576	-0.87882		4.24981e-06	-0.906982
919.585	-0.879086		4.17706e-06	-0.906782
920.593	-0.879161		4.09456e-06	-0.906582
921.601	-0.879117		4.09856e-06	-0.906382
922.61	-0.879034		4.16306e-06	-0.906282
923.618	-0.878909		4.04756e-06	-0.906082
924.626	-0.878748		4.05131e-06	-0.905882
925.635	-0.878617		4.17106e-06	-0.905782
926.643	-0.878552		4.17406e-06	-0.905582
927.651	-0.878502		4.10706e-06	-0.905482
928.659	-0.878387		4.12531e-06	-0.905282
929.668	-0.878225		4.02556e-06	-0.905082
930.676	-0.878145		4.14106e-06	-0.905082
931.684	-0.878254		4.20756e-06	-0.904782
932.693	-0.878537		4.07481e-06	-0.904582
933.701	-0.878858		4.21156e-06	-0.904482
934.709	-0.879038		4.26806e-06	-0.904282
935.718	-0.878985		4.17706e-06	-0.904082
936.726	-0.878789		4.24881e-06	-0.903882
937.734	-0.878614		4.23206e-06	-0.903782
938.743	-0.878495		4.15856e-06	-0.903582
939.751	-0.878302		4.14256e-06	-0.903482
940.759	-0.877929		4.18531e-06	-0.903282
941.768	-0.877465		4.06206e-06	-0.903082
942.776	-0.877113		4.14106e-06	-0.902982
943.784	-0.876999		4.19456e-06	-0.902882
944.793	-0.877087		4.17506e-06	-0.902682
945.801	-0.877284		4.14806e-06	-0.902482
946.809	-0.877545		4.20181e-06	-0.902282
947.818	-0.877831		4.13756e-06	-0.902082
948.826	-0.878047		4.08931e-06	-0.901882
949.834	-0.87809		4.16331e-06	-0.901682
950.84	-0.87795		4.12056e-06	-0.901582
951.85	-0.877735		4.13431e-06	-0.901482
952.86	-0.877576		4.14831e-06	-0.901282
953.87	-0.87753		4.20706e-06	-0.901082
954.88	-0.877585		4.15506e-06	-0.900882
955.88	-0.877664		4.24881e-06	-0.900782
956.89	-0.877676		4.25056e-06	-0.900682
957.9	-0.877633		4.24706e-06	-0.900482
958.91	-0.877611		4.21356e-06	-0.900282
959.92	-0.877656		4.21056e-06	-0.900082
960.93	-0.877797		4.19606e-06	-0.899882
961.93	-0.878051		4.29306e-06	-0.899782
962.94	-0.878376		4.28006e-06	-0.899582
963.95	-0.878683		4.30931e-06	-0.899482
964.96	-0.878882		4.23381e-06	-0.899282
965.97	-0.878925		4.26931e-06	-0.899082
966.98	-0.878844		4.26631e-06	-0.899082
967.98	-0.878727		4.22656e-06	-0.898782
968.99	-0.878595		4.29781e-06	-0.898682
970	-0.878359		4.29556e-06	-0.898482
971.01	-0.877938		4.24931e-06	-0.898282
972.02	-0.877362		4.23106e-06	-0.898082
973.03	-0.876733		4.25806e-06	-0.897982
974.03	-0.876139		4.18381e-06	-0.897782
975.04	-0.875653		4.17106e-06	-0.897582
976.05	-0.87536		4.21081e-06	-0.897482
977.06	-0.875311		4.15306e-06	-0.897382
978.07	-0.875488		4.13331e-06	-0.897082
979.08	-0.875821		4.19706e-06	-0.896982
980.08	-0.876179		4.18581e-06	-0.896882
981.09	-0.876415		4.18481e-06	-0.896582
982.1	-0.876512		4.20606e-06	-0.896482
983.11	-0.876589		4.13056e-06	-0.896282
984.12	-0.876707		4.10706e-06	-0.896082
985.13	-0.876798		4.18156e-06	-0.895982
986.13	-0.876796		4.16206e-06	-0.895782
987.14	-0.87672		4.16756e-06	-0.895582
988.15	-0.87661		4.14931e-06	-0.895382
989.16	-0.87649		4.17181e-06	-0.895282
990.17	-0.876397		4.06606e-06	-0.895082
991.18	-0.876359		3.95581e-06	-0.894982
992.18	-0.876354		4.02706e-06	-0.894782
993.19	-0.876317		4.06731e-06	-0.894682
994.2	-0.876182		4.08131e-06	-0.894482
995.21	-0.875939		4.08856e-06	-0.894282
996.22	-0.875646		4.13831e-06	-0.894082
997.23	-0.875389		4.09381e-06	-0.893982
998.23	-0.875226		3.92406e-06	-0.893782
999.24	-0.87516		3.96556e-06	-0.893682
1000.25	-0.87515		3.95556e-06	-0.893482
1001.26	-0.875163		4.08431e-06	-0.893382
1002.27	-0.875183		3.99106e-06	-0.893182
1003.27	-0.875187		4.05881e-06	-0.892982
1004.28	-0.875215		3.93706e-06	-0.892882
1005.29	-0.875442		4.09556e-06	-0.892582
1006.3	-0.876031		4.08181e-06	-0.892482
1007.31	-0.876907		4.04831e-06	-0.892282
1008.32	-0.877784		3.92981e-06	-0.892082
1009.32	-0.878371		3.98556e-06	-0.891882
1010.33	-0.878508		3.91906e-06	-0.891882
1011.34	-0.878223		4.04806e-06	-0.891682
1012.35	-0.877734		4.01556e-06	-0.891382
1013.36	-0.877352		4.04906e-06	-0.891282
1014.37	-0.877244		4.02006e-06	-0.891182
1015.37	-0.877329		4.01856e-06	-0.890982
1016.38	-0.877431		4.05681e-06	-0.890882
1017.39	-0.87745		4.04156e-06	-0.890582
1018.4	-0.877368		4.11606e-06	-0.890482
1019.41	-0.877222		4.12056e-06	-0.890282
1020.42	-0.877059		4.06506e-06	-0.890182
1021.42	-0.876945		4.13481e-06	-0.889882
1022.43	-0.876954		4.00106e-06	-0.889882
1023.44	-0.877124		4.14581e-06	-0.889582
1024.45	-0.877525		4.11756e-06	-0.889482
1025.46	-0.878245		4.08681e-06	-0.889282
1026.47	-0.879174		4.00556e-06	-0.889082
1027.47	-0.879987		4.02781e-06	-0.888982
1028.48	-0.880399		4.05356e-06	-0.888782
1029.49	-0.880345		4.16606e-06	-0.888682
1030.5	-0.879953		4.11381e-06	-0.888482
1031.51	-0.879426		4.04181e-06	-0.888382
1032.52	-0.878956		4.08956e-06	-0.888082
1033.52	-0.878652		4.10456e-06	-0.887982
1034.53	-0.87851		4.03931e-06	-0.887782
1035.54	-0.878441		4.08206e-06	-0.887582
1036.55	-0.878344		4.02931e-06	-0.887482
1037.56	-0.878179		4.07131e-06	-0.887282
1038.57	-0.877962		4.06606e-06	-0.887082
1039.57	-0.877707		4.03706e-06	-0.886982
1040.58	-0.877412		3.99031e-06	-0.886782
1041.59	-0.87707		3.85106e-06	-0.886682
1042.6	-0.876693		3.97381e-06	-0.886482
1043.61	-0.876324		3.90806e-06	-0.886382
1044.62	-0.876032		3.83006e-06	-0.886082
1045.62	-0.875862		3.93331e-06	-0.885982
1046.63	-0.875781		3.92031e-06	-0.885882
1047.64	-0.875681		3.92356e-06	-0.885582
1048.65	-0.875477		3.88506e-06	-0.885482
1049.66	-0.875191		3.89056e-06	-0.885282
1050.67	-0.874914		3.98081e-06	-0.885082
1051.67	-0.874699		3.87731e-06	-0.884982
1052.68	-0.874575		3.94656e-06	-0.884782
1053.69	-0.874578		3.78031e-06	-0.884582
1054.7	-0.874687		3.82006e-06	-0.884482
1055.71	-0.874805		3.90256e-06	-0.884382
1056.72	-0.874829		3.88556e-06	-0.884082
1057.72	-0.874714		3.87956e-06	-0.883982
1058.73	-0.874492		3.93981e-06	-0.883882
1059.74	-0.874259		3.86206e-06	-0.883582
1060.75	-0.874136		3.95606e-06	-0.883482
1061.76	-0.874218		3.94206e-06	-0.883382
1062.77	-0.874518		3.80106e-06	-0.883082
1063.77	-0.874941		3.71906e-06	-0.882982
1064.78	-0.875322		3.78156e-06	-0.882882
1065.79	-0.875555		3.83006e-06	-0.882682
1066.8	-0.875657		3.85806e-06	-0.882482
1067.81	-0.875674		3.80331e-06	-0.882282
1068.82	-0.875609		3.77031e-06	-0.882182
1069.82	-0.87546		3.66631e-06	-0.881982
1070.83	-0.875259		3.79306e-06	-0.881882
1071.84	-0.875047		3.70356e-06	-0.881682
1072.85	-0.874823		3.72006e-06	-0.881482
1073.86	-0.874573		3.63831e-06	-0.881282
1074.87	-0.874331		3.61956e-06	-0.881082
1075.87	-0.874147		3.62781e-06	-0.880982
1076.88	-0.874022		3.54156e-06	-0.880782
1077.89	-0.873968		3.60781e-06	-0.880582
1078.9	-0.874018		3.49381e-06	-0.880482
1079.91	-0.87416		3.58956e-06	-0.880382
1080.92	-0.874337		3.68906e-06	-0.880082
1081.92	-0.874529		3.56531e-06	-0.880082
1082.93	-0.874741		3.57481e-06	-0.879882
1083.94	-0.874922		3.60581e-06	-0.879682
1084.95	-0.874983		3.51206e-06	-0.879382
1085.96	-0.874885		3.59006e-06	-0.879282
1086.97	-0.874702		3.62431e-06	-0.879182
1087.97	-0.874533		3.59731e-06	-0.878982
1088.98	-0.874374		3.66981e-06	-0.878782
1089.99	-0.874179		3.61681e-06	-0.878582
1091	-0.873963		3.49381e-06	-0.878482
1092.01	-0.873761		3.49506e-06	-0.878382
1093.02	-0.873577		3.45356e-06	-0.878182
1094.02	-0.873464		3.55731e-06	-0.877982
1095.03	-0.873531		3.56656e-06	-0.877882
1096.04	-0.873796		3.48656e-06	-0.877682
1097.05	-0.874111		3.54506e-06	-0.877482
1098.06	-0.874294		3.58331e-06	-0.877382
1099.07	-0.874258		3.59156e-06	-0.877082
1100.07	-0.874041		3.56256e-06	-0.876982
1101.08	-0.873771		3.43781e-06	-0.876882
1102.09	-0.873597		3.47581e-06	-0.876682
1103.1	-0.873586		3.27356e-06	-0.876482
1104.11	-0.873696		3.43306e-06	-0.876282
1105.11	-0.873819		3.56581e-06	-0.876082
1106.12	-0.873839		3.53131e-06	-0.875982
1107.13	-0.873737		3.58981e-06	-0.875882
1108.14	-0.873595		3.55331e-06	-0.875582
1109.15	-0.873476		3.45881e-06	-0.875482
1110.16	-0.873377		3.32706e-06	-0.875282
1111.16	-0.873273		3.32756e-06	-0.875082
1112.17	-0.873149		3.41331e-06	-0.874882
1113.18	-0.873004		3.43456e-06	-0.874782
1114.19	-0.872866		3.35681e-06	-0.874582
1115.2	-0.872779		3.20706e-06	-0.874482
1116.21	-0.872725		3.35856e-06	-0.874282
1117.21	-0.872654		3.36456e-06	-0.874082
1118.22	-0.872635		3.48381e-06	-0.873982
1119.23	-0.872812		3.40681e-06	-0.873882
1120.24	-0.8732		3.37056e-06	-0.873682
1121.25	-0.873652		3.36556e-06	-0.873482
1122.26	-0.874003		3.45356e-06	-0.873382
1123.26	-0.874175		3.32456e-06	-0.873182
1124.27	-0.874183		3.34006e-06	-0.872982
1125.28	-0.874114		3.28456e-06	-0.872882
1126.29	-0.874066		3.13956e-06	-0.872682
1127.3	-0.874117		3.29006e-06	-0.872482
1128.31	-0.874311		3.29456e-06	-0.872282
1129.31	-0.874626		3.29731e-06	-0.872182
1130.32	-0.874939		3.43256e-06	-0.871982
1131.33	-0.875122		3.38481e-06	-0.871782
1132.34	-0.875191		3.38331e-06	-0.871682
1133.35	-0.875286		3.30681e-06	-0.871482
1134.36	-0.875506		3.22956e-06	-0.871282
1135.36	-0.875857		3.33631e-06	-0.871082
1136.37	-0.876257		3.13231e-06	-0.870982
1137.38	-0.876534		3.09406e-06	-0.870882
1138.39	-0.876566		3.21556e-06	-0.870682
1139.4	-0.876415		3.25206e-06	-0.870482
1140.41	-0.876236		3.28506e-06	-0.870382
1141.41	-0.876126		3.30106e-06	-0.870182
1142.42	-0.876111		3.32606e-06	-0.869982
1143.43	-0.876159		3.36981e-06	-0.869782
1144.44	-0.876211		3.31731e-06	-0.869682
1145.45	-0.876257		3.31706e-06	-0.869482
1146.46	-0.876316		3.27756e-06	-0.869282
1147.46	-0.876338		3.31756e-06	-0.869082
1148.47	-0.876265		3.31856e-06	-0.868982
1149.48	-0.876154		3.18181e-06	-0.868782
1150.49	-0.876154		3.09106e-06	-0.868682
1151.5	-0.876365		3.12231e-06	-0.868482
1152.51	-0.876723		3.12456e-06	-0.868282
1153.51	-0.877036		3.07156e-06	-0.868082
1154.52	-0.877162		3.01131e-06	-0.867982
1155.53	-0.877113		3.08656e-06	-0.867782
1156.54	-0.876975		3.00731e-06	-0.867582
1157.55	-0.876778		3.07281e-06	-0.867482
1158.56	-0.876508		3.03581e-06	-0.867282
1159.56	-0.876161		2.83231e-06	-0.867082
1160.57	-0.875744		2.83706e-06	-0.866982
1161.58	-0.875292		2.79831e-06	-0.866782
1162.59	-0.874866		2.68881e-06	-0.866682
1163.6	-0.874512		2.85456e-06	-0.866482
1164.61	-0.874243		2.87406e-06	-0.866282
1165.61	-0.874024		2.77931e-06	-0.866182
1166.62	-0.873769		2.98606e-06	-0.865982
1167.63	-0.873434		2.83256e-06	-0.865782
1168.64	-0.873094		2.90356e-06	-0.865682
1169.65	-0.872849		2.99031e-06	-0.865482
1170.66	-0.872678		3.00006e-06	-0.865282
1171.66	-0.872504		2.98331e-06	-0.865182
1172.67	-0.872305		2.79331e-06	-0.865082
1173.68	-0.872093		2.78881e-06	-0.864782
1174.69	-0.871888		2.79156e-06	-0.864682
1175.7	-0.871733		2.83881e-06	-0.864482
1176.71	-0.871668		2.67756e-06	-0.864282
1177.71	-0.871711		2.59481e-06	-0.864182
1178.72	-0.871891		2.55331e-06	-0.863982
1179.73	-0.872184		2.64856e-06	-0.863782
1180.74	-0.87246		2.70131e-06	-0.863682
1181.75	-0.872584		2.67581e-06	-0.863482
1182.76	-0.872564		2.49856e-06	-0.863282
1183.76	-0.872493		2.41206e-06	-0.863182
1184.77	-0.8724		2.53231e-06	-0.862982
1185.78	-0.87225		2.49656e-06	-0.862782
1186.79	-0.872064		2.40856e-06	-0.862682
1187.8	-0.871911		2.42431e-06	-0.862482
1188.81	-0.871818		2.56806e-06	-0.862282
1189.81	-0.871749		2.41806e-06	-0.862082
1190.82	-0.871688		2.51281e-06	-0.861882
1191.83	-0.871674		2.47806e-06	-0.861782
1192.84	-0.871726		2.50031e-06	-0.861582
1193.85	-0.871812		2.37906e-06	-0.861482
1194.86	-0.871885		2.25406e-06	-0.861282
1195.86	-0.871885		2.39981e-06	-0.861182
1196.87	-0.871769		2.19256e-06	-0.860982
1197.88	-0.87158		2.20931e-06	-0.860782
1198.89	-0.871417		2.09831e-06	-0.860682
1199.9	-0.871331		2.02431e-06	-0.860482
1200.91	-0.871288		1.80206e-06	-0.860282
1201.91	-0.871219		1.96006e-06	-0.860182
1202.92	-0.871074		2.04656e-06	-0.860082
1203.93	-0.870864		1.94906e-06	-0.859882
1204.94	-0.870672		1.68431e-06	-0.859682
1205.95	-0.870571		1.82856e-06	-0.859482
1206.95	-0.870559		1.90856e-06	-0.859382
1207.96	-0.870587		1.93456e-06	-0.859182
1208.97	-0.870617		2.00906e-06	-0.858982
1209.98	-0.870568		2.13356e-06	-0.858782
1210.99	-0.870382		2.02431e-06	-0.858682
1212	-0.870137		2.07131e-06	-0.858482
1213	-0.86997		1.98406e-06	-0.858282
1214.01	-0.869926		1.88181e-06	-0.858182
1215.02	-0.869967		1.85006e-06	-0.857982
1216.03	-0.870053		1.72806e-06	-0.857782
1217.04	-0.870165		1.70656e-06	-0.857682
1218.05	-0.870269		1.77281e-06	-0.857582
1219.05	-0.870336		1.72756e-06	-0.857282
1220.06	-0.870369		1.75031e-06	-0.857282
1221.07	-0.870378		1.73656e-06	-0.857082
1222.08	-0.870327		1.86431e-06	-0.856782
1223.09	-0.870197		1.81681e-06	-0.856682
1224.1	-0.870058		1.57156e-06	-0.856482
1225.1	-0.870002		1.29181e-06	-0.856282
1226.11	-0.870024		1.34856e-06	-0.856182
1227.12	-0.870032		1.21506e-06	-0.856082
1228.13	-0.869959		1.03981e-06	-0.855782
1229.14	-0.869852		1.03806e-06	-0.855682
1230.15	-0.869799		8.27806e-07	-0.855482
1231.15	-0.869819		9.20056e-07	-0.855282
1232.16	-0.869881		9.07806e-07	-0.855182
1233.17	-0.869973		5.70056e-07	-0.855082
1234.18	-0.870081		6.70588e-07	-0.854782
1235.19	-0.870146		6.19056e-07	-0.854682
1236.2	-0.870083		5.54056e-07	-0.854482
1237.2	-0.869866		4.29388e-07	-0.854282
1238.21	-0.869577		5.89263e-07	-0.854082
1239.22	-0.869316		6.46538e-07	-0.853882
1240.23	-0.869094		4.28663e-07	-0.853782
1241.24	-0.868896		3.24938e-07	-0.853682
1242.25	-0.868719		4.12363e-07	-0.853482
1243.25	-0.868575		2.26538e-07	-0.853282
1244.26	-0.868529		2.74213e-07	-0.853182
1245.27	-0.868643		1.44613e-07	-0.853082
1246.28	-0.868892		1.37762e-07	-0.852882
1247.29	-0.86921		5.04962e-07	-0.852882
1248.3	-0.86955		5.36412e-07	-0.852682
1249.3	-0.869888		8.19112e-07	-0.863982
1250.31	-0.870231		8.21694e-07	-0.852182
1251.32	-0.870592		8.49444e-07	-0.852082
1252.33	-0.870973		1.08944e-06	-0.851882
1253.34	-0.871383		1.32594e-06	-0.851782
1254.35	-0.871819		1.59169e-06	-0.851482
1255.35	-0.872207		1.53444e-06	-0.851382
1256.36	-0.872425		1.71694e-06	-0.851182
1257.37	-0.872437		1.42269e-06	-0.851082
1258.38	-0.872349		1.44619e-06	-0.850782
1259.39	-0.872303		1.39694e-06	-0.850682
1260.4	-0.872334		1.29769e-06	-0.850582
1261.4	-0.872373		1.52694e-06	-0.850282
1262.41	-0.872366		1.37119e-06	-0.850182
1263.42	-0.872351		1.29369e-06	-0.850082
1264.43	-0.872413		1.40394e-06	-0.849882
1265.44	-0.872574		1.76769e-06	-0.849682
1266.45	-0.872746		2.25544e-06	-0.849582
1267.45	-0.872801		2.17494e-06	-0.849382
1268.46	-0.872683		1.97644e-06	-0.849182
1269.47	-0.872466		2.09169e-06	-0.849082
1270.48	-0.872323		2.08244e-06	-0.848882
1271.49	-0.872366		2.03619e-06	-0.848682
1272.5	-0.87252		2.42719e-06	-0.848582
1273.5	-0.872597		3.00044e-06	-0.848382
1274.51	-0.872483		3.39869e-06	-0.848282
1275.52	-0.872221		3.59344e-06	-0.848082
1276.53	-0.871939		4.18369e-06	-0.847982
1277.54	-0.871722		4.10994e-06	-0.847682
1278.55	-0.871572		4.11169e-06	-0.847582
1279.55	-0.871434		3.91119e-06	-0.847382
1280.56	-0.871244		4.21519e-06	-0.847282
1281.57	-0.870959		4.16294e-06	-0.847082
1282.58	-0.870587		3.68369e-06	-0.846982
1283.59	-0.870215		3.69769e-06	-0.846682
1284.6	-0.869942		4.19619e-06	-0.846682
1285.6	-0.869762		4.55044e-06	-0.846482
1286.61	-0.86958		5.31619e-06	-0.846282
1287.62	-0.869309		5.10419e-06	-0.846082
1288.63	-0.868962		4.29419e-06	-0.845982
1289.64	-0.868659		4.28719e-06	-0.845782
1290.65	-0.868509		5.45769e-06	-0.845682
1291.65	-0.868503		5.15919e-06	-0.845482
1292.66	-0.868529		5.17069e-06	-0.845282
1293.67	-0.868488		5.44719e-06	-0.845182
1294.68	-0.868368		5.83219e-06	-0.845082
1295.69	-0.868209		6.01719e-06	-0.844882
1296.7	-0.868062		5.92519e-06	-0.844682
1297.7	-0.868013		7.10719e-06	-0.844582
1298.71	-0.868095		7.30738e-06	-0.844182
1299.72	-0.868208		7.60238e-06	-0.844082
1300.73	-0.86826		8.43238e-06	-0.843882
1301.74	-0.868272		7.66238e-06	-0.843682
1302.74	-0.868281		8.47488e-06	-0.843582
1303.75	-0.868239		8.53738e-06	-0.843382
1304.76	-0.868098		8.90488e-06	-0.843282
1305.77	-0.867886		8.65238e-06	-0.843082
1306.78	-0.867649		9.56988e-06	-0.842882
1307.79	-0.867398		9.89238e-06	-0.842782
1308.79	-0.867181		1.02824e-05	-0.842682
1309.8	-0.867108		1.13149e-05	-0.842482
1310.81	-0.867213		1.25674e-05	-0.842282
1311.82	-0.867387		1.23749e-05	-0.842082
1312.83	-0.867494		1.19549e-05	-0.841982
1313.84	-0.867496		1.22949e-05	-0.841782
1314.84	-0.867458		1.25024e-05	-0.841682
1315.85	-0.867476		1.28374e-05	-0.841382
1316.86	-0.867583		1.28549e-05	-0.841282
1317.87	-0.867721		1.26399e-05	-0.841082
1318.88	-0.867768		1.27149e-05	-0.840882
1319.89	-0.867641		1.24224e-05	-0.840782
1320.89	-0.867356		1.18999e-05	-0.840582
1321.9	-0.866989		1.28974e-05	-0.840382
1322.91	-0.866591		1.30074e-05	-0.840282
1323.92	-0.866202		1.43249e-05	-0.840182
1324.93	-0.865911		1.45699e-05	-0.839882
1325.94	-0.865813		1.43049e-05	-0.839682
1326.94	-0.865929		1.43724e-05	-0.839582
1327.95	-0.866197		1.42324e-05	-0.839382
1328.96	-0.866499		1.50624e-05	-0.839282
1329.97	-0.866706		1.49549e-05	-0.839182
1330.98	-0.866757		1.59624e-05	-0.838882
1331.99	-0.866691		1.56199e-05	-0.838782
1332.99	-0.866591		1.62849e-05	-0.838582
1334	-0.866555		1.55424e-05	-0.838382
1335.01	-0.866673		1.55749e-05	-0.838282
1336.02	-0.866943		1.47099e-05	-0.838082
1337.03	-0.867237		1.63074e-05	-0.837882
1338.04	-0.867452		1.55024e-05	-0.837782
1339.04	-0.867599		1.71099e-05	-0.837582
1340.05	-0.867712		1.68949e-05	-0.837382
1341.06	-0.867777		1.80049e-05	-0.837282
1342.07	-0.867843		1.72099e-05	-0.837082
1343.08	-0.867998		1.75524e-05	-0.836882
1344.09	-0.868216		1.64499e-05	-0.836782
1345.09	-0.868446		1.77799e-05	-0.836582
1346.1	-0.868721		1.71249e-05	-0.836382
1347.11	-0.869031		1.67449e-05	-0.836282
1348.12	-0.869274		1.66524e-05	-0.836082
1349.13	-0.869361		1.68224e-05	-0.835882
1350.14	-0.86931		1.75724e-05	-0.835782
1351.14	-0.869225		1.91649e-05	-0.835582
1352.15	-0.869193		1.93024e-05	-0.835482
1353.16	-0.869181		1.90949e-05	-0.835282
1354.17	-0.86908		1.82349e-05	-0.835082
1355.18	-0.868857		1.87224e-05	-0.834882
1356.19	-0.868597		1.75074e-05	-0.834782
1357.19	-0.868392		1.80474e-05	-0.834582
1358.2	-0.868286		1.75899e-05	-0.834382
1359.21	-0.868292		1.78049e-05	-0.834282
1360.22	-0.868399		1.78149e-05	-0.834082
1361.23	-0.86855		1.71199e-05	-0.833882
1362.24	-0.86866		1.72074e-05	-0.833782
1363.24	-0.868697		1.74224e-05	-0.833682
1364.25	-0.868703		1.66649e-05	-0.833282
1365.26	-0.868723		1.66424e-05	-0.833282
1366.27	-0.868745		1.76324e-05	-0.833082
1367.28	-0.868718		1.75249e-05	-0.832882
1368.29	-0.868631		1.73974e-05	-0.832782
1369.29	-0.868512		1.77199e-05	-0.832682
1370.3	-0.86838		1.77699e-05	-0.832382
1371.31	-0.868262		1.78824e-05	-0.832282
1372.32	-0.868225		1.88649e-05	-0.832182
1373.33	-0.868316		1.87174e-05	-0.831882
1374.34	-0.868459		1.93974e-05	-0.831782
1375.34	-0.868486		2.01449e-05	-0.831682
1376.35	-0.86832		2.19324e-05	-0.831382
1377.36	-0.868076		2.16574e-05	-0.831282
1378.37	-0.867911		2.20299e-05	-0.831082
1379.38	-0.867865		2.26524e-05	-0.830882
1380.39	-0.867878		2.33099e-05	-0.830782
1381.39	-0.867894		2.41724e-05	-0.830582
1382.4	-0.867873		2.54249e-05	-0.830482
1383.41	-0.867791		2.59924e-05	-0.830282
1384.42	-0.867657		2.54699e-05	-0.830082
1385.43	-0.867493		2.57749e-05	-0.829882
1386.44	-0.867319		2.69199e-05	-0.829782
1387.44	-0.867169		2.81249e-05	-0.829582
1388.45	-0.867058		2.84899e-05	-0.829382
1389.46	-0.866982		2.97974e-05	-0.829282
1390.47	-0.866959		3.14474e-05	-0.829182
1391.48	-0.867006		2.98324e-05	-0.828982
1392.49	-0.867063		3.03674e-05	-0.828782
1393.49	-0.867052		2.93374e-05	-0.828582
1394.5	-0.866976		2.99899e-05	-0.828482
1395.51	-0.866885		2.93874e-05	-0.828282
1396.52	-0.866813		2.97449e-05	-0.828082
1397.53	-0.86679		3.04724e-05	-0.827882
1398.54	-0.866839		3.08174e-05	-0.827782
1399.54	-0.866898		3.14724e-05	-0.827582
1400.55	-0.866858		3.15974e-05	-0.827482
1401.56	-0.866724		3.24824e-05	-0.827282
1402.57	-0.866618		3.12174e-05	-0.827182
1403.58	-0.866613		3.11774e-05	-0.826982
1404.58	-0.866689		3.20224e-05	-0.826782
1405.59	-0.866788		3.20074e-05	-0.826582
1406.6	-0.866841		3.16349e-05	-0.826482
1407.61	-0.866827		3.20774e-05	-0.826282
1408.62	-0.866819		3.24149e-05	-0.826182
1409.63	-0.866898		3.19749e-05	-0.825982
1410.63	-0.867033		3.34674e-05	-0.825782
1411.64	-0.867122		3.34574e-05	-0.825682
1412.65	-0.867143		3.24074e-05	-0.825382
1413.66	-0.867161		3.25024e-05	-0.825282
1414.67	-0.867226		3.23174e-05	-0.825182
1415.68	-0.867324		3.26399e-05	-0.824982
1416.68	-0.867415		3.19274e-05	-0.824782
1417.69	-0.867442		3.29774e-05	-0.824682
1418.7	-0.867356		3.42899e-05	-0.824382
1419.71	-0.867153		3.32724e-05	-0.824282
1420.72	-0.866876		3.32174e-05	-0.824082
1421.73	-0.86658		3.26324e-05	-0.823982
1422.73	-0.866296		3.27324e-05	-0.823882
1423.74	-0.866029		3.30624e-05	-0.823682
1424.75	-0.865782		3.26024e-05	-0.823482
1425.76	-0.865561		3.26774e-05	-0.823282
1426.77	-0.865393		3.33824e-05	-0.823182
1427.78	-0.865296		3.34449e-05	-0.822982
1428.78	-0.865256		3.36674e-05	-0.822782
1429.79	-0.86527		3.34524e-05	-0.822682
1430.8	-0.865394		3.39624e-05	-0.822482
1431.81	-0.865614		3.47149e-05	-0.822282
1432.82	-0.865788		3.48899e-05	-0.822182
1433.83	-0.86585		3.50774e-05	-0.821882
1434.83	-0.865905		3.55524e-05	-0.821782
1435.84	-0.866044		3.58899e-05	-0.821682
1436.85	-0.86628		3.50124e-05	-0.821482
1437.86	-0.866555		3.49374e-05	-0.821282
1438.87	-0.866739		3.56849e-05	-0.821082
1439.88	-0.866758		3.49474e-05	-0.820982
1440.88	-0.866701		3.49749e-05	-0.820782
1441.89	-0.8667		3.62974e-05	-0.820682
1442.9	-0.866772		3.68674e-05	-0.820482
1443.91	-0.866835		3.66424e-05	-0.820282
1444.92	-0.86681		3.68399e-05	-0.820082
1445.93	-0.866639		3.72499e-05	-0.819982
1446.93	-0.866328		3.70574e-05	-0.819782
1447.94	-0.865994		3.81699e-05	-0.819682
1448.95	-0.865764		3.83524e-05	-0.819482
1449.96	-0.865645		3.79424e-05	-0.819282
1450.97	-0.865573		3.84224e-05	-0.819182
1451.98	-0.865498		3.87174e-05	-0.818982
1452.98	-0.86539		4.04024e-05	-0.818882
1453.99	-0.865236		4.15524e-05	-0.818682
1455	-0.86505		4.31049e-05	-0.818382
1456.01	-0.864886		4.49974e-05	-0.818282
1457.02	-0.864783		4.58474e-05	-0.818182
1458.03	-0.864716		4.74899e-05	-0.817982
1459.03	-0.864653		4.49574e-05	-0.817882
1460.04	-0.86465		4.53174e-05	-0.817682
1461.05	-0.864777		4.50424e-05	-0.817482
1462.06	-0.86499		4.49924e-05	-0.817282
1463.07	-0.865212		4.29699e-05	-0.817182
1464.08	-0.865444		4.36624e-05	-0.816982
1465.08	-0.865713		4.44324e-05	-0.816782
1466.09	-0.866		4.49749e-05	-0.816682
1467.1	-0.866251		4.55474e-05	-0.816482
1468.11	-0.866402		4.54324e-05	-0.816282
1469.12	-0.866441		4.60974e-05	-0.816182
1470.13	-0.866427		4.80774e-05	-0.816082
1471.13	-0.866418		4.76474e-05	-0.815782
1472.14	-0.866377		4.80224e-05	-0.815682
1473.15	-0.866221		4.83224e-05	-0.815482
1474.16	-0.865931		4.94124e-05	-0.815382
1475.17	-0.865576		4.81924e-05	-0.815182
1476.18	-0.865254		4.64124e-05	-0.814982
1477.18	-0.865032		4.65449e-05	-0.814882
1478.19	-0.864944		4.45174e-05	-0.814682
1479.2	-0.865003		4.68474e-05	-0.814482
1480.21	-0.865173		4.69324e-05	-0.814282
1481.22	-0.865368		4.76224e-05	-0.814182
1482.23	-0.865542		4.84324e-05	-0.813982
1483.23	-0.865757		4.83224e-05	-0.813882
1484.24	-0.866082		4.89124e-05	-0.813682
1485.25	-0.866414		4.95274e-05	-0.813582
1486.26	-0.866548		4.95774e-05	-0.813282
1487.27	-0.866429		4.86874e-05	-0.813182
1488.28	-0.866162		4.97974e-05	-0.812982
1489.28	-0.865832		4.89174e-05	-0.812882
1490.29	-0.865462		4.98824e-05	-0.812682
1491.3	-0.865091		4.98124e-05	-0.812482
1492.31	-0.864778		5.06374e-05	-0.812382
1493.32	-0.864553		5.20024e-05	-0.812182
1494.33	-0.864388		5.25924e-05	-0.811982
1495.33	-0.864251		5.18574e-05	-0.811782
1496.34	-0.864167		5.13524e-05	-0.811682
1497.35	-0.864192		5.26274e-05	-0.811482
1498.36	-0.864335		5.14374e-05	-0.811282
1499.37	-0.864533		5.07374e-05	-0.811282
1500.38	-0.864729		4.97474e-05	-0.810982
1501.38	-0.864928		5.00474e-05	-0.810882
1502.39	-0.865139		5.03349e-05	-0.810682
1503.4	-0.865324		5.14974e-05	-0.810482
1504.41	-0.865428		5.25874e-05	-0.810382
1505.42	-0.865428		5.17774e-05	-0.810282
1506.42	-0.865341		5.25574e-05	-0.809982
1507.43	-0.865212		5.32874e-05	-0.809882
1508.44	-0.865104		5.33274e-05	-0.809682
1509.45	-0.865034		5.30124e-05	-0.809482
1510.46	-0.864981		5.45474e-05	-0.809282
1511.47	-0.86499		5.40724e-05	-0.809182
1512.47	-0.865127		5.22099e-05	-0.809082
1513.48	-0.865282		5.27849e-05	-0.808882
1514.49	-0.865236		5.30624e-05	-0.808682
1515.5	-0.864927		5.36674e-05	-0.808582
1516.51	-0.864477		5.52074e-05	-0.808382
1517.52	-0.864014		5.63224e-05	-0.808282
1518.52	-0.863594		5.61974e-05	-0.808082
1519.53	-0.863222		5.74274e-05	-0.807882
1520.54	-0.862925		5.86974e-05	-0.807682
1521.55	-0.862759		6.04474e-05	-0.807582
1522.56	-0.862727		5.84424e-05	-0.807382
1523.57	-0.862755		6.02124e-05	-0.807182
1524.57	-0.862783		6.03974e-05	-0.807082
1525.58	-0.86281		5.91474e-05	-0.806882
1526.59	-0.862859		5.83774e-05	-0.806782
1527.6	-0.862955		5.82374e-05	-0.806582
1528.61	-0.863108		6.07574e-05	-0.806382
1529.62	-0.863262		6.09949e-05	-0.806282
1530.62	-0.863332		6.03724e-05	-0.806082
1531.63	-0.863326		6.06524e-05	-0.805882
1532.64	-0.863324		6.04774e-05	-0.805682
1533.65	-0.863405		6.28774e-05	-0.805482
1534.66	-0.863641		6.31624e-05	-0.805382
1535.67	-0.863994		6.20974e-05	-0.805182
1536.67	-0.864266		6.28674e-05	-0.804982
1537.68	-0.864285		6.20574e-05	-0.804882
1538.69	-0.86409		6.25174e-05	-0.804782
1539.7	-0.863841		6.32074e-05	-0.804582
1540.71	-0.86362		6.46974e-05	-0.804482
1541.72	-0.863392		6.62074e-05	-0.804282
1542.72	-0.863116		6.82224e-05	-0.804082
1543.73	-0.862843		6.70142e-05	-0.803782
1544.74	-0.862699		6.63392e-05	-0.803582
1545.75	-0.862759		6.46392e-05	-0.803382
1546.76	-0.86295		6.52892e-05	-0.803282
1547.77	-0.863098		6.71892e-05	-0.803082
1548.77	-0.86311		6.69142e-05	-0.802882
1549.78	-0.863021		6.67642e-05	-0.802782
1550.79	-0.862875		6.45142e-05	-0.802582
1551.8	-0.862668		6.48892e-05	-0.802482
1552.81	-0.862402		6.64892e-05	-0.802282
1553.82	-0.862144		6.54142e-05	-0.802082
1554.82	-0.862023		6.62642e-05	-0.801882
1555.83	-0.8621		6.68392e-05	-0.801882
1556.84	-0.862272		6.58392e-05	-0.801582
1557.85	-0.862412		6.64142e-05	-0.801382
1558.86	-0.862517		6.67392e-05	-0.801282
1559.87	-0.862612		6.68142e-05	-0.801082
1560.87	-0.862653		6.60642e-05	-0.800882
1561.88	-0.862605		6.62392e-05	-0.800682
1562.89	-0.862504		6.61642e-05	-0.800682
1563.9	-0.862398		6.64142e-05	-0.800382
1564.91	-0.86229		6.71642e-05	-0.800282
1565.92	-0.862169		6.65392e-05	-0.800082
1566.92	-0.862073		6.64892e-05	-0.799982
1567.93	-0.86207		6.67892e-05	-0.799782
1568.94	-0.862157		6.85392e-05	-0.799582
1569.95	-0.86225		6.78642e-05	-0.799382
1570.96	-0.862295		6.85392e-05	-0.799182
1571.97	-0.862312		6.76642e-05	-0.799082
1572.97	-0.862313		6.81642e-05	-0.798982
1573.98	-0.862292		6.83892e-05	-0.798782
1574.99	-0.862284		6.80142e-05	-0.798582
1576	-0.862318		6.90392e-05	-0.798382
1577.01	-0.862374		7.06642e-05	-0.798282
1578.02	-0.862433		7.03142e-05	-0.798082
1579.02	-0.862535		7.09142e-05	-0.797882
1580.03	-0.86272		7.10392e-05	-0.797682
1581.04	-0.862934		7.13392e-05	-0.797582
1582.05	-0.863048		7.05142e-05	-0.797382
1583.06	-0.862983		7.12892e-05	-0.797282
1584.07	-0.862786		7.12642e-05	-0.797082
1585.07	-0.862579		7.25392e-05	-0.796882
1586.08	-0.862448		7.29392e-05	-0.796782
1587.09	-0.862413		7.41392e-05	-0.796682
1588.1	-0.862452		7.49142e-05	-0.796482
1589.11	-0.862536		7.60642e-05	-0.796182
1590.12	-0.862668		7.68642e-05	-0.796082
1591.12	-0.862889		7.79142e-05	-0.795882
1592.13	-0.863179		7.75892e-05	-0.795882
1593.14	-0.863429		7.78642e-05	-0.795682
1594.15	-0.863549		7.84392e-05	-0.795382
1595.16	-0.863533		8.03642e-05	-0.795282
1596.17	-0.863406		7.99392e-05	-0.795082
1597.17	-0.86318		8.08892e-05	-0.794982
1598.18	-0.862896		8.13642e-05	-0.794782
1599.19	-0.862627		8.19642e-05	-0.794682
1600.2	-0.862439		8.19642e-05	-0.794482
1601.21	-0.862355		8.03892e-05	-0.794282
1602.21	-0.862366		8.02642e-05	-0.794182
1603.22	-0.862429		8.28392e-05	-0.793882
1604.23	-0.862484		8.27642e-05	-0.793782
1605.24	-0.862494		8.32892e-05	-0.793682
1606.25	-0.862473		8.40642e-05	-0.793382
1607.26	-0.862463		8.48892e-05	-0.793282
1608.26	-0.86246		8.39392e-05	-0.793082
1609.27	-0.862409		8.33142e-05	-0.792882
1610.28	-0.862304		8.41892e-05	-0.792682
1611.29	-0.862199		8.45392e-05	-0.792582
1612.3	-0.862114		8.54642e-05	-0.792482
1613.31	-0.862064		8.60142e-05	-0.792282
1614.31	-0.862089		9.04142e-05	-0.792082
1615.32	-0.862172		9.15892e-05	-0.791782
1616.33	-0.862218		9.16392e-05	-0.791682
1617.34	-0.862139		9.40392e-05	-0.791582
1618.35	-0.861961		9.30392e-05	-0.791382
1619.36	-0.861807		9.43392e-05	-0.791182
1620.36	-0.861766		9.47392e-05	-0.791082
1621.37	-0.861788		9.67642e-05	-0.790982
1622.38	-0.861774		9.65642e-05	-0.790682
1623.39	-0.861683		9.52142e-05	-0.790582
1624.4	-0.861538		9.80642e-05	-0.790382
1625.41	-0.861403		9.96392e-05	-0.790282
1626.41	-0.861326		0.000104539	-0.790082
1627.42	-0.861286		0.000105789	-0.789882
1628.43	-0.861236		0.000108739	-0.789782
1629.44	-0.861163		0.000110114	-0.789682
1630.45	-0.861088		0.000114014	-0.789482
1631.46	-0.861072		0.000111989	-0.789282
1632.46	-0.86119		0.000115139	-0.789082
1633.47	-0.861463		0.000117564	-0.788882
1634.48	-0.861827		0.000118864	-0.788782
1635.49	-0.862157		0.000121439	-0.788582
1636.5	-0.862344		0.000121989	-0.788482
1637.51	-0.862368		0.000122939	-0.788282
1638.51	-0.862329		0.000123964	-0.788182
1639.52	-0.862383		0.000127189	-0.787982
1640.53	-0.862598		0.000130189	-0.787782
1641.54	-0.862888		0.000131089	-0.787582
1642.55	-0.863106		0.000133189	-0.787382
1643.56	-0.863168		0.000132814	-0.787282
1644.56	-0.863095		0.000135039	-0.787082
1645.57	-0.862963		0.000136164	-0.786982
1646.58	-0.862793		0.000138664	-0.786782
1647.59	-0.862539		0.000139139	-0.786682
1648.6	-0.862258		0.000140414	-0.786382
1649.61	-0.862094		0.000145614	-0.786282
1650.61	-0.862072		0.000147839	-0.786082
1651.62	-0.862097		0.000151889	-0.785882
1652.63	-0.862117		0.000153939	-0.785782
1653.64	-0.862164		0.000155639	-0.785682
1654.65	-0.862244		0.000158314	-0.785282
1655.66	-0.862307		0.000161039	-0.785282
1656.66	-0.862345		0.000165439	-0.785082
1657.67	-0.862443		0.000167564	-0.784882
1658.68	-0.862651		0.000171789	-0.784782
1659.69	-0.862906		0.000173014	-0.784582
1660.7	-0.863102		0.000176239	-0.784382
1661.71	-0.863182		0.000178189	-0.784282
1662.71	-0.863184		0.000182539	-0.784082
1663.72	-0.863219		0.000186039	-0.783982
1664.73	-0.863357		0.000187764	-0.783782
1665.74	-0.863547		0.000195439	-0.783682
1666.75	-0.863689		0.000198789	-0.783482
1667.76	-0.863722		0.000200539	-0.783282
1668.76	-0.863685		0.000205014	-0.783082
1669.77	-0.863657		0.000207389	-0.782982
1670.78	-0.863637		0.000213864	-0.782782
1671.79	-0.86357		0.000219289	-0.782682
1672.8	-0.863445		0.000226714	-0.782482
1673.81	-0.863302		0.000231939	-0.782282
1674.81	-0.863183		0.000236914	-0.782082
1675.82	-0.863098		0.000244539	-0.781882
1676.83	-0.863034		0.000254289	-0.781782
1677.84	-0.862992		0.000258339	-0.781582
1678.85	-0.862972		0.000266839	-0.781482
1679.86	-0.862899		0.000270189	-0.781282
1680.86	-0.862706		0.000277214	-0.781182
1681.87	-0.862429		0.000287939	-0.780982
1682.88	-0.862159		0.000294139	-0.780782
1683.89	-0.861984		0.000301239	-0.780682
1684.9	-0.861974		0.000311139	-0.780482
1685.91	-0.862121		0.000317664	-0.780282
1686.91	-0.862297		0.000324689	-0.780182
1687.92	-0.862372		0.000332014	-0.779982
1688.93	-0.862317		0.000339489	-0.779782
1689.94	-0.862207		0.000347814	-0.779682
1690.95	-0.862171		0.000354089	-0.779482
1691.96	-0.862295		0.000360139	-0.779382
1692.96	-0.862565		0.000370439	-0.779182
1693.97	-0.86292		0.000382414	-0.778982
1694.98	-0.863341		0.000390739	-0.778782
1695.99	-0.863838		0.000401989	-0.778682
1697	-0.864331		0.000412864	-0.778482
1698.01	-0.864657		0.000421039	-0.778282
1699.01	-0.864745		0.000428739	-0.778282
1700.02	-0.864674		0.000437489	-0.777982
1701.03	-0.86455		0.000444739	-0.777782
1702.04	-0.864416		0.000454339	-0.777682
1703.05	-0.864233		0.000466789	-0.777482
1704.05	-0.86394		0.000478689	-0.777282
1705.06	-0.863549		0.000483764	-0.777182
1706.07	-0.863168		0.000496089	-0.776982
1707.08	-0.862899		0.000500839	-0.776882
1708.09	-0.862768		0.000512564	-0.776682
1709.1	-0.862739		0.000524264	-0.776482
1710.1	-0.862742		0.000530889	-0.776382
1711.11	-0.862698		0.000540089	-0.776282
1712.12	-0.862559		0.000549939	-0.775982
1713.13	-0.862346		0.000559639	-0.775882
1714.14	-0.862139		0.000573664	-0.775682
1715.15	-0.862008		0.000580539	-0.775482
1716.15	-0.861946		0.000591739	-0.775382
1717.16	-0.861914		0.000603364	-0.775282
1718.17	-0.86193		0.000612939	-0.774982
1719.18	-0.86202		0.000623989	-0.774882
1720.19	-0.862106		0.000633464	-0.774682
1721.2	-0.862062		0.000643539	-0.774582
1722.2	-0.861869		0.000655289	-0.774282
1723.21	-0.861623		0.000666139	-0.774282
1724.22	-0.861415		0.000680621	-0.773882
1725.23	-0.861293		0.000688871	-0.773782
1726.24	-0.861265		0.000702621	-0.773582
1727.25	-0.861276		0.000710371	-0.773382
1728.25	-0.861262		0.000725621	-0.773282
1729.26	-0.861234		0.000735871	-0.773082
1730.27	-0.861241		0.000747371	-0.772882
1731.28	-0.861278		0.000757621	-0.772682
1732.29	-0.861293		0.000771121	-0.772482
1733.3	-0.861249		0.000788871	-0.772382
1734.3	-0.861168		0.000801871	-0.772282
1735.31	-0.861101		0.000813121	-0.772082
1736.32	-0.861073		0.000827371	-0.771882
1737.33	-0.861073		0.000839121	-0.771782
1738.34	-0.861089		0.000851371	-0.771582
1739.35	-0.861103		0.000863121	-0.771382
1740.35	-0.861099		0.000876371	-0.771282
1741.36	-0.861098		0.000882121	-0.771182
1742.37	-0.861139		0.000893121	-0.770882
1743.38	-0.861203		0.000909871	-0.770782
1744.39	-0.861215		0.000924621	-0.770582
1745.4	-0.861185		0.000938371	-0.770382
1746.4	-0.861203		0.000956871	-0.770282
1747.41	-0.861265		0.000967371	-0.770082
1748.42	-0.86128		0.000978871	-0.769982
1749.43	-0.861217		0.000990371	-0.769782
1750.44	-0.861111		0.00100162	-0.769582
1751.45	-0.860999		0.00101412	-0.769382
1752.45	-0.860926		0.00102587	-0.769282
1753.46	-0.860916		0.00103837	-0.769082
1754.47	-0.860917		0.00104887	-0.768882
1755.48	-0.860861		0.00106137	-0.768782
1756.49	-0.860758		0.00107487	-0.768582
1757.5	-0.860655		0.00109562	-0.768382
1758.5	-0.86057		0.00110762	-0.768282
1759.51	-0.860527		0.00112087	-0.768082
1760.52	-0.860553		0.00113612	-0.767882
1761.53	-0.860615		0.00114187	-0.767782
1762.54	-0.860632		0.00115437	-0.767682
1763.55	-0.86059		0.00116612	-0.767382
1764.55	-0.860518		0.00118012	-0.767282
1765.56	-0.860423		0.00119462	-0.767082
1766.57	-0.860302		0.00120812	-0.766882
1767.58	-0.860151		0.00121512	-0.766782
1768.59	-0.859956		0.00122687	-0.766582
1769.6	-0.859696		0.00123887	-0.766382
1770.6	-0.85938		0.00125362	-0.766282
1771.61	-0.859111		0.00126862	-0.766082
1772.62	-0.859013		0.00127862	-0.765882
1773.63	-0.859094		0.00129187	-0.765782
1774.64	-0.859253		0.00130287	-0.765582
1775.65	-0.859399		0.00132012	-0.765382
1776.65	-0.859521		0.00132687	-0.765282
1777.66	-0.859673		0.00133762	-0.765082
1778.67	-0.859864		0.00135012	-0.764882
1779.68	-0.860056		0.00136737	-0.764882
1780.69	-0.860283		0.00138412	-0.764582
1781.7	-0.860591		0.00140262	-0.764382
1782.7	-0.860927		0.00141562	-0.764282
1783.71	-0.861182		0.00143187	-0.764082
1784.72	-0.861279		0.00144312	-0.763882
1785.73	-0.861182		0.00145862	-0.763782
1786.74	-0.860923		0.00147562	-0.763582
1787.75	-0.86059		0.00148987	-0.763382
1788.75	-0.860257		0.00150987	-0.763282
1789.76	-0.859972		0.00152812	-0.763082
1790.77	-0.85977		0.00154387	-0.762882
1791.78	-0.859689		0.00156087	-0.762782
1792.79	-0.859734		0.00158062	-0.762582
1793.8	-0.859821		0.00159737	-0.762382
1794.8	-0.859843		0.00161062	-0.762282
1795.81	-0.859805		0.00162487	-0.762082
1796.82	-0.859766		0.00164562	-0.761882
1797.83	-0.859717		0.00165487	-0.761782
1798.84	-0.859596		0.00167037	-0.761582
1799.84	-0.859378		0.00168712	-0.761382
			0.00169862	-0.761282
			0.00171187	-0.761082
			0.00172687	-0.760882
			0.00174637	-0.760782
			0.00176512	-0.760582
			0.00177937	-0.760382
			0.00179662	-0.760282
			0.00181412	-0.760082
			0.00183062	-0.759982
			0.00185912	-0.759782
			0.00187362	-0.759682
			0.00189412	-0.759482
			0.00191612	-0.759282
			0.00193187	-0.759082
			0.00194837	-0.758882
			0.00197012	-0.758782
			0.00198537	-0.758582
			0.00200362	-0.758482
			0.00202012	-0.758282
			0.00203712	-0.758082
			0.00205487	-0.757982
			0.00207312	-0.757782
			0.00208687	-0.757582
			0.00209712	-0.757482
			0.00211312	-0.757282
			0.00213937	-0.757082
			0.00215287	-0.756982
			0.00217287	-0.756782
			0.00218762	-0.756582
			0.00221112	-0.756482
			0.00222862	-0.756282
			0.00224987	-0.756082
			0.00226712	-0.755882
			0.00228112	-0.755782
			0.00230387	-0.755582
			0.00232112	-0.755482
			0.00233912	-0.755282
			0.00236112	-0.755082
			0.00237762	-0.754982
			0.00239137	-0.754882
			0.00240312	-0.754682
			0.00241487	-0.754482
			0.00243012	-0.754282
			0.00244712	-0.754082
			0.00246362	-0.753882
			0.00247562	-0.753682
			0.00249512	-0.753582
			0.00250762	-0.753482
			0.00252862	-0.753282
			0.00254862	-0.753082
			0.00256937	-0.752882
			0.00257812	-0.752782
			0.00259962	-0.752682
			0.00261812	-0.752482
			0.00263712	-0.752282
			0.00265562	-0.752082
			0.00267962	-0.751982
			0.00270162	-0.751882
			0.00272262	-0.751582
			0.00273837	-0.751482
			0.00275512	-0.751282
			0.00277987	-0.751082
			0.00280112	-0.750882
			0.00282312	-0.750782
			0.00284162	-0.750682
			0.00286712	-0.750482
			0.00288187	-0.750282
			0.00291262	-0.750082
			0.00294212	-0.749882
			0.00297112	-0.749782
			0.00299412	-0.749582
			0.00301912	-0.749482
			0.00303662	-0.749382
			0.00306262	-0.749082
			0.00309112	-0.748882
			0.00311362	-0.748882
			0.00313912	-0.748582
			0.00315662	-0.748482
			0.00318187	-0.748282
			0.00321162	-0.748082
			0.00323687	-0.747982
			0.00326312	-0.747782
			0.00328837	-0.747682
			0.00332587	-0.747482
			0.00335387	-0.747282
			0.00338437	-0.747082
			0.00340012	-0.746982
			0.00342812	-0.746782
			0.00346062	-0.746682
			0.00348637	-0.746482
			0.00352262	-0.746382
			0.00354862	-0.746082
			0.00357887	-0.745982
			0.00361087	-0.745782
			0.00364962	-0.745682
			0.00368762	-0.745482
			0.00370537	-0.745282
			0.00373962	-0.745082
			0.00376912	-0.744982
			0.00380362	-0.744782
			0.00382912	-0.744682
			0.00385487	-0.744482
			0.00388062	-0.744282
			0.00391012	-0.744082
			0.00393312	-0.743982
			0.00396112	-0.743782
			0.00398912	-0.743682
			0.00402487	-0.743482
			0.00404362	-0.743282
			0.00408012	-0.743082
			0.00412212	-0.742982
			0.00416262	-0.742882
			0.00418887	-0.742682
			0.00422062	-0.742482
			0.00424612	-0.742282
			0.00428012	-0.742082
			0.00431462	-0.741982
			0.00434512	-0.741882
			0.00438012	-0.741682
			0.00440912	-0.741482
			0.00444512	-0.741482
			0.00448112	-0.741082
			0.00451512	-0.741082
			0.00454262	-0.740882
			0.00458037	-0.740682
			0.00460712	-0.740582
			0.00463312	-0.740382
			0.00465812	-0.740182
			0.00470287	-0.740082
			0.00473237	-0.739882
			0.00476312	-0.739682
			0.00479962	-0.739582
			0.00484612	-0.739382
			0.00487062	-0.739182
			0.00490512	-0.739082
			0.00494562	-0.738882
			0.00497937	-0.738682
			0.00501562	-0.738582
			0.00505362	-0.738282
			0.00508862	-0.738182
			0.00512387	-0.738082
			0.00518262	-0.737882
			0.00522562	-0.737682
			0.00525662	-0.737482
			0.00529062	-0.737382
			0.00533062	-0.737182
			0.00537012	-0.736982
			0.00541062	-0.736882
			0.00543762	-0.736682
			0.00547462	-0.736582
			0.00552262	-0.736382
			0.00556612	-0.736082
			0.00558762	-0.736082
			0.00563412	-0.735882
			0.00568112	-0.735682
			0.00572662	-0.735582
			0.00575662	-0.735382
			0.00580962	-0.735182
			0.00584812	-0.735082
			0.00588462	-0.734882
			0.00592137	-0.734782
			0.00596762	-0.734582
			0.00599437	-0.734482
			0.00602812	-0.734182
			0.00607337	-0.734082
			0.00611162	-0.733882
			0.00614887	-0.733782
			0.00619612	-0.733582
			0.00621512	-0.733482
			0.00625212	-0.733282
			0.00628762	-0.733082
			0.00631237	-0.732982
			0.00635712	-0.732782
			0.00639112	-0.732682
			0.00643662	-0.732482
			0.00647412	-0.732282
			0.00650212	-0.732082
			0.00654562	-0.731982
			0.00659262	-0.731782
			0.00662262	-0.731582
			0.00665112	-0.731482
			0.00670612	-0.731282
			0.00675244	-0.730982
			0.00680744	-0.730882
			0.00684994	-0.730582
			0.00688994	-0.730482
			0.00691994	-0.730282
			0.00696744	-0.730082
			0.00700994	-0.729882
			0.00707244	-0.729782
			0.00714244	-0.729582
			0.00719494	-0.729482
			0.00725244	-0.729282
			0.00729244	-0.729082
			0.00732744	-0.728982
			0.00736494	-0.728882
			0.00741744	-0.728682
			0.00743994	-0.728382
			0.00745994	-0.728282
			0.00750244	-0.728082
			0.00753244	-0.727982
			0.00757244	-0.727782
			0.00760244	-0.727682
			0.00763244	-0.727482
			0.00768244	-0.727282
			0.00775244	-0.727182
			0.00779244	-0.726982
			0.00783244	-0.726882
			0.00789244	-0.726582
			0.00793994	-0.726382
			0.00799494	-0.726382
			0.00803994	-0.726082
[truncated: 460 more rows]

## Sheet: AZ91
Open Circuit Potential Measurement			Potentiodynamic Polarization
Time	Voltage		Current	Voltage
Seconds	V vs SCE		A/cm2	V vs SCE
1.00832	-1.56488		0.000379287	-1.72675
2.01663	-1.56488		0.000413962	-1.72648
3.02495	-1.56487		0.000442062	-1.72628
4.03327	-1.56484		0.000464487	-1.72608
5.04158	-1.56478		0.000482987	-1.72588
6.0499	-1.56469		0.000498337	-1.72568
7.05822	-1.56458		0.000511037	-1.72558
8.06653	-1.56445		0.000522312	-1.72538
9.07485	-1.56431		0.000532137	-1.72528
10.0832	-1.56419		0.000540537	-1.72498
11.0915	-1.56408		0.000548437	-1.72488
12.0998	-1.56396		0.000555712	-1.72468
13.1081	-1.56384		0.000561987	-1.72458
14.1164	-1.5637		0.000568137	-1.72438
15.1247	-1.56357		0.000573812	-1.72418
16.1331	-1.56345		0.000578637	-1.72408
17.1414	-1.56334		0.000583637	-1.72388
18.1497	-1.56323		0.000588237	-1.72378
19.158	-1.56311		0.000592162	-1.72348
20.1663	-1.563		0.000596337	-1.72338
21.1746	-1.56288		0.000600237	-1.72328
22.183	-1.56276		0.000603537	-1.72308
23.1913	-1.56265		0.000607062	-1.72288
24.1996	-1.56254		0.000610412	-1.72278
25.2079	-1.56243		0.000613062	-1.72248
26.2162	-1.56232		0.000616137	-1.72248
27.2245	-1.5622		0.000619037	-1.72218
28.2329	-1.56209		0.000621262	-1.72208
29.2412	-1.56198		0.000623962	-1.72188
30.2495	-1.56187		0.000626462	-1.72168
31.2578	-1.56176		0.000628437	-1.72148
32.2661	-1.56165		0.000630862	-1.72138
33.2744	-1.56154		0.000633062	-1.72128
34.2828	-1.56141		0.000634662	-1.72098
35.2911	-1.5613		0.000636662	-1.72088
36.2994	-1.56119		0.000638562	-1.72078
37.3077	-1.56109		0.000639937	-1.72048
38.316	-1.56098		0.000641662	-1.72048
39.3243	-1.56088		0.000643262	-1.72028
40.3327	-1.56077		0.000644337	-1.71998
41.341	-1.56067		0.000645862	-1.71988
42.3493	-1.56057		0.000647337	-1.71968
43.3576	-1.56045		0.000648137	-1.71948
44.3659	-1.56033		0.000649362	-1.71938
45.3742	-1.5602		0.000650487	-1.71928
46.3826	-1.56008		0.000651137	-1.71908
47.3909	-1.55996		0.000652137	-1.71888
48.3992	-1.55984		0.000653062	-1.71868
49.4075	-1.55973		0.000653487	-1.71848
50.4158	-1.55962		0.000654387	-1.71838
51.4241	-1.5595		0.000655187	-1.71818
52.4325	-1.55939		0.000655437	-1.71808
53.4408	-1.55929		0.000656037	-1.71788
54.4491	-1.55919		0.000656637	-1.71768
55.4574	-1.55909		0.000656587	-1.71748
56.4657	-1.55899		0.000657062	-1.71738
57.474	-1.55888		0.000657437	-1.71728
58.4824	-1.55876		0.000657262	-1.71698
59.4907	-1.55866		0.000657537	-1.71688
60.499	-1.55858		0.000657837	-1.71678
61.5073	-1.55854		0.000657737	-1.71658
62.5156	-1.55851		0.000657837	-1.71638
63.5239	-1.55848		0.000657962	-1.71618
64.5323	-1.55843		0.000657437	-1.71608
65.5406	-1.55835		0.000657537	-1.71588
66.5489	-1.55828		0.000657462	-1.71578
67.5572	-1.55819		0.000656862	-1.71558
68.5655	-1.55809		0.000656787	-1.71538
69.5738	-1.55798		0.000656587	-1.71528
70.5822	-1.55787		0.000655962	-1.71508
71.5905	-1.55778		0.000655787	-1.71488
72.5988	-1.5577		0.000655537	-1.71468
73.6071	-1.55762		0.000654762	-1.71458
74.6154	-1.55752		0.000654462	-1.71448
75.6237	-1.55742		0.000654187	-1.71428
76.6321	-1.55731		0.000653387	-1.71408
77.6404	-1.55721		0.000653037	-1.71398
78.6487	-1.5571		0.000652637	-1.71368
79.657	-1.557		0.000651762	-1.71358
80.6653	-1.55692		0.000651437	-1.71338
81.6736	-1.55683		0.000650862	-1.71328
82.682	-1.55674		0.000649862	-1.71298
83.6903	-1.55665		0.000649337	-1.71288
84.6986	-1.55656		0.000648812	-1.71278
85.7069	-1.55647		0.000647762	-1.71258
86.7152	-1.55638		0.000647237	-1.71238
87.7235	-1.55629		0.000646612	-1.71218
88.7319	-1.5562		0.000645537	-1.71208
89.7402	-1.55612		0.000644862	-1.71188
90.7485	-1.55604		0.000644262	-1.71178
91.7568	-1.55595		0.000643062	-1.71148
92.7651	-1.55584		0.000642437	-1.71138
93.7734	-1.55572		0.000641737	-1.71128
94.7818	-1.55559		0.000640587	-1.71108
95.79	-1.55548		0.000639787	-1.71088
96.798	-1.55539		0.000639062	-1.71078
97.807	-1.5553		0.000637837	-1.71048
98.815	-1.55521		0.000637062	-1.71038
99.823	-1.55511		0.000636337	-1.71028
100.832	-1.55501		0.000635037	-1.71008
101.84	-1.55491		0.000634162	-1.71008
102.848	-1.55482		0.000633362	-1.70968
103.857	-1.55472		0.000631987	-1.70948
104.865	-1.55463		0.000631187	-1.70938
105.873	-1.55454		0.000630262	-1.70928
106.882	-1.55445		0.000628937	-1.70898
107.89	-1.55436		0.000628037	-1.70888
108.898	-1.55427		0.000627087	-1.70878
109.907	-1.55418		0.000625737	-1.70858
110.915	-1.55408		0.000624812	-1.70838
111.923	-1.55397		0.000623837	-1.70818
112.931	-1.55385		0.000622462	-1.70808
113.94	-1.55373		0.000621537	-1.70788
114.948	-1.55361		0.000620612	-1.70778
115.956	-1.5535		0.000619087	-1.70758
116.965	-1.55339		0.000618137	-1.70738
117.973	-1.55329		0.000617262	-1.70728
118.981	-1.55318		0.000615987	-1.70708
119.99	-1.55308		0.000615037	-1.70698
120.998	-1.55298		0.000613962	-1.70688
122.006	-1.55289		0.000612437	-1.70648
123.015	-1.55279		0.000611387	-1.70648
124.023	-1.55268		0.000610337	-1.70628
125.031	-1.55257		0.000608837	-1.70608
126.04	-1.55245		0.000607737	-1.70588
127.048	-1.55233		0.000606712	-1.70568
128.056	-1.55222		0.000605237	-1.70558
129.065	-1.55212		0.000604262	-1.70548
130.073	-1.55201		0.000603137	-1.70528
131.081	-1.55191		0.000601637	-1.70498
132.089	-1.55181		0.000600612	-1.70488
133.098	-1.55171		0.000599562	-1.70478
134.106	-1.55162		0.000598037	-1.70458
135.114	-1.55152		0.000596937	-1.70438
136.123	-1.55143		0.000595787	-1.70418
137.131	-1.55136		0.000594212	-1.70408
138.139	-1.55128		0.000593137	-1.70398
139.148	-1.5512		0.000592012	-1.70378
140.156	-1.55112		0.000590387	-1.70358
141.164	-1.55103		0.000589337	-1.70338
142.173	-1.55094		0.000588162	-1.70328
143.181	-1.55086		0.000586587	-1.70308
144.189	-1.55077		0.000585462	-1.70288
145.198	-1.55068		0.000584262	-1.70278
146.206	-1.5506		0.000582637	-1.70258
147.214	-1.55052		0.000581487	-1.70248
148.223	-1.55043		0.000580312	-1.70228
149.231	-1.55032		0.000578662	-1.70208
150.239	-1.55021		0.000577337	-1.70188
151.247	-1.55011		0.000576187	-1.70178
152.256	-1.55002		0.000574562	-1.70148
153.264	-1.54991		0.000573487	-1.70148
154.272	-1.54981		0.000572262	-1.70128
155.281	-1.54972		0.000570687	-1.70098
156.289	-1.54965		0.000569537	-1.70098
157.297	-1.54958		0.000568287	-1.70078
158.306	-1.5495		0.000566737	-1.70058
159.314	-1.5494		0.000565537	-1.70048
160.322	-1.54928		0.000564237	-1.70018
161.331	-1.54916		0.000562662	-1.70008
162.339	-1.54904		0.000561412	-1.69988
163.347	-1.54892		0.000560237	-1.69968
164.356	-1.54879		0.000558537	-1.69948
165.364	-1.54868		0.000557337	-1.69938
166.372	-1.54856		0.000556137	-1.69928
167.381	-1.54844		0.000554537	-1.69908
168.389	-1.54831		0.000553337	-1.69888
169.397	-1.54819		0.000552087	-1.69878
170.405	-1.54808		0.000550487	-1.69848
171.414	-1.54798		0.000549237	-1.69848
172.422	-1.54788		0.000548037	-1.69828
173.43	-1.54778		0.000546337	-1.69808
174.439	-1.54768		0.000545112	-1.69798
175.447	-1.54759		0.000543837	-1.69768
176.455	-1.54749		0.000542212	-1.69758
177.464	-1.5474		0.000541037	-1.69748
178.472	-1.54732		0.000539762	-1.69728
179.48	-1.54722		0.000538137	-1.69708
180.489	-1.54712		0.000536837	-1.69688
181.497	-1.54701		0.000535587	-1.69668
182.505	-1.5469		0.000533962	-1.69658
183.514	-1.5468		0.000532662	-1.69628
184.522	-1.5467		0.000531437	-1.69618
185.53	-1.5466		0.000529862	-1.69608
186.539	-1.54651		0.000528637	-1.69588
187.547	-1.54644		0.000527387	-1.69578
188.555	-1.54636		0.000525712	-1.69548
189.564	-1.54628		0.000524487	-1.69538
190.572	-1.54618		0.000523237	-1.69528
191.58	-1.54607		0.000521587	-1.69508
192.588	-1.54595		0.000520287	-1.69498
193.597	-1.54585		0.000519037	-1.69478
194.605	-1.54577		0.000517437	-1.69458
195.613	-1.54569		0.000516162	-1.69448
196.622	-1.54561		0.000514937	-1.69428
197.63	-1.54552		0.000513287	-1.69408
198.638	-1.54544		0.000511987	-1.69388
199.647	-1.54535		0.000510712	-1.69378
200.655	-1.54526		0.000509112	-1.69358
201.663	-1.54516		0.000507862	-1.69348
202.672	-1.54507		0.000506537	-1.69328
203.68	-1.54499		0.000504937	-1.69308
204.688	-1.54492		0.000503662	-1.69298
205.697	-1.54486		0.000502437	-1.69268
206.705	-1.54479		0.000500987	-1.69258
207.713	-1.54471		0.000499937	-1.69248
208.722	-1.54464		0.000498737	-1.69228
209.73	-1.54457		0.000497137	-1.69208
210.738	-1.54451		0.000495962	-1.69188
211.746	-1.54443		0.000494762	-1.69178
212.755	-1.54435		0.000493187	-1.69148
213.763	-1.54426		0.000492012	-1.69138
214.771	-1.54417		0.000490937	-1.69128
215.78	-1.54408		0.000489387	-1.69108
216.788	-1.54399		0.000488262	-1.69088
217.796	-1.54391		0.000487062	-1.69068
218.805	-1.54384		0.000485537	-1.69048
219.813	-1.54376		0.000484337	-1.69048
220.821	-1.54368		0.000483137	-1.69028
221.83	-1.54359		0.000481562	-1.69008
222.838	-1.54351		0.000480387	-1.68998
223.846	-1.54343		0.000479187	-1.68978
224.855	-1.54334		0.000477637	-1.68958
225.863	-1.54326		0.000476462	-1.68938
226.871	-1.54316		0.000475237	-1.68928
227.88	-1.54307		0.000473687	-1.68908
228.888	-1.54298		0.000472462	-1.68898
229.896	-1.54288		0.000471287	-1.68888
230.904	-1.54277		0.000469787	-1.68848
231.913	-1.54266		0.000468637	-1.68848
232.921	-1.54258		0.000467437	-1.68828
233.929	-1.5425		0.000465862	-1.68808
234.938	-1.54241		0.000464687	-1.68788
235.946	-1.54232		0.000463537	-1.68768
236.954	-1.54224		0.000461937	-1.68768
237.963	-1.54217		0.000460812	-1.68738
238.971	-1.54209		0.000459587	-1.68728
239.979	-1.54201		0.000458087	-1.68708
240.988	-1.54192		0.000456887	-1.68698
241.996	-1.54184		0.000455662	-1.68688
243.004	-1.54176		0.000454187	-1.68648
244.013	-1.54169		0.000453037	-1.68648
245.021	-1.54161		0.000451837	-1.68628
246.029	-1.54153		0.000450362	-1.68608
247.038	-1.54147		0.000449187	-1.68588
248.046	-1.54141		0.000448037	-1.68578
249.054	-1.54135		0.000446537	-1.68568
250.063	-1.54129		0.000445387	-1.68548
251.071	-1.54122		0.000444162	-1.68528
252.079	-1.54115		0.000442687	-1.68508
253.087	-1.54108		0.000441562	-1.68488
254.096	-1.54102		0.000440412	-1.68488
255.104	-1.54096		0.000439012	-1.68458
256.112	-1.54092		0.000437862	-1.68448
257.121	-1.54087		0.000436687	-1.68418
258.129	-1.54083		0.000435237	-1.68408
259.137	-1.54077		0.000434087	-1.68398
260.146	-1.54074		0.000432962	-1.68378
261.154	-1.54074		0.000431462	-1.68368
262.162	-1.54072		0.000430337	-1.68338
263.171	-1.54067		0.000429187	-1.68328
264.179	-1.54061		0.000427762	-1.68308
265.187	-1.54056		0.000426687	-1.68298
266.196	-1.54052		0.000425537	-1.68288
267.204	-1.54048		0.000424137	-1.68258
268.212	-1.54045		0.000423012	-1.68248
269.221	-1.54039		0.000421862	-1.68228
270.229	-1.54033		0.000420437	-1.68208
271.237	-1.54027		0.000419337	-1.68198
272.245	-1.54022		0.000418262	-1.68178
273.254	-1.54019		0.000416887	-1.68168
274.262	-1.54016		0.000415837	-1.68148
275.27	-1.54015		0.000414712	-1.68128
276.279	-1.54014		0.000413287	-1.68108
277.287	-1.54013		0.000412237	-1.68088
278.295	-1.54011		0.000411137	-1.68088
279.304	-1.5401		0.000409762	-1.68058
280.312	-1.54009		0.000408687	-1.68048
281.32	-1.54008		0.000407612	-1.68038
282.329	-1.54007		0.000406212	-1.68008
283.337	-1.54006		0.000405137	-1.67998
284.345	-1.54002		0.000404087	-1.67988
285.354	-1.53998		0.000402712	-1.67968
286.362	-1.53994		0.000401637	-1.67938
287.37	-1.53992		0.000400537	-1.67928
288.379	-1.53992		0.000399337	-1.67918
289.387	-1.53992		0.000398337	-1.67888
290.395	-1.53991		0.000397287	-1.67888
291.403	-1.5399		0.000395987	-1.67858
292.412	-1.53989		0.000394937	-1.67848
293.42	-1.53988		0.000393937	-1.67828
294.428	-1.53987		0.000392637	-1.67808
295.437	-1.53985		0.000391587	-1.67788
296.445	-1.53984		0.000390537	-1.67778
297.453	-1.53982		0.000389187	-1.67748
298.462	-1.53981		0.000388212	-1.67748
299.47	-1.53981		0.000387162	-1.67728
300.478	-1.53983		0.000385862	-1.67708
301.487	-1.53984		0.000384812	-1.67698
302.495	-1.53983		0.000383837	-1.67678
303.503	-1.53981		0.000382537	-1.67658
304.512	-1.53979		0.000381537	-1.67648
305.52	-1.53978		0.000380462	-1.67628
306.528	-1.53977		0.000379187	-1.67608
307.537	-1.53977		0.000378237	-1.67588
308.545	-1.53976		0.000377237	-1.67578
309.553	-1.53975		0.000375937	-1.67558
310.561	-1.53974		0.000374962	-1.67538
311.57	-1.53974		0.000373937	-1.67528
312.578	-1.53973		0.000372737	-1.67508
313.586	-1.53972		0.000371737	-1.67498
314.595	-1.5397		0.000370737	-1.67478
315.603	-1.53969		0.000369512	-1.67458
316.611	-1.53968		0.000368512	-1.67448
317.62	-1.53969		0.000367537	-1.67428
318.628	-1.5397		0.000366262	-1.67408
319.636	-1.53972		0.000365312	-1.67408
320.645	-1.53974		0.000364387	-1.67378
321.653	-1.53977		0.000363137	-1.67358
322.661	-1.5398		0.000362212	-1.67348
323.67	-1.53984		0.000361237	-1.67328
324.678	-1.53986		0.000360037	-1.67308
325.686	-1.53987		0.000359087	-1.67288
326.695	-1.53987		0.000358137	-1.67288
327.703	-1.53987		0.000356937	-1.67268
328.711	-1.53988		0.000355987	-1.67248
329.72	-1.53988		0.000355062	-1.67228
330.728	-1.53989		0.000353837	-1.67208
331.736	-1.5399		0.000352937	-1.67198
332.744	-1.53991		0.000352037	-1.67188
333.753	-1.53991		0.000350837	-1.67158
334.761	-1.5399		0.000349912	-1.67138
335.769	-1.53989		0.000348962	-1.67128
336.778	-1.53987		0.000347812	-1.67108
337.786	-1.53985		0.000346862	-1.67098
338.794	-1.53985		0.000345962	-1.67088
339.803	-1.53984		0.000344812	-1.67058
340.811	-1.53983		0.000343887	-1.67048
341.819	-1.53982		0.000342962	-1.67028
342.828	-1.53982		0.000341812	-1.67018
343.836	-1.53982		0.000340962	-1.66988
344.844	-1.53982		0.000340062	-1.66978
345.853	-1.53983		0.000338937	-1.66968
346.861	-1.53984		0.000338037	-1.66938
347.869	-1.53985		0.000337062	-1.66928
348.878	-1.53983		0.000335937	-1.66898
349.886	-1.53981		0.000335037	-1.66888
350.894	-1.53979		0.000334162	-1.66868
351.902	-1.53977		0.000333062	-1.66858
352.911	-1.53975		0.000332137	-1.66848
353.919	-1.53973		0.000331262	-1.66838
354.927	-1.53971		0.000330137	-1.66808
355.936	-1.53968		0.000329237	-1.66798
356.944	-1.53966		0.000328337	-1.66778
357.952	-1.53962		0.000327187	-1.66768
358.961	-1.53959		0.000326337	-1.66738
359.969	-1.53956		0.000325462	-1.66728
360.977	-1.53955		0.000324387	-1.66708
361.986	-1.53952		0.000323537	-1.66698
362.994	-1.53948		0.000322637	-1.66688
364.002	-1.53943		0.000321537	-1.66658
365.011	-1.53939		0.000320662	-1.66648
366.019	-1.53935		0.000319837	-1.66628
367.027	-1.53931		0.000318737	-1.66608
368.036	-1.53926		0.000317887	-1.66598
369.044	-1.53922		0.000317062	-1.66578
370.052	-1.53917		0.000315962	-1.66558
371.06	-1.53912		0.000315162	-1.66548
372.069	-1.53906		0.000314312	-1.66528
373.077	-1.539		0.000313237	-1.66508
374.085	-1.53895		0.000312387	-1.66498
375.094	-1.53891		0.000311587	-1.66478
376.102	-1.53887		0.000310537	-1.66458
377.11	-1.53883		0.000309687	-1.66448
378.119	-1.53877		0.000308862	-1.66428
379.127	-1.5387		0.000308062	-1.66408
380.135	-1.53864		0.000307012	-1.66398
381.144	-1.53859		0.000306212	-1.66378
382.152	-1.53855		0.000305437	-1.66368
383.16	-1.53851		0.000304387	-1.66338
384.169	-1.53846		0.000303537	-1.66328
385.177	-1.53841		0.000302737	-1.66328
386.185	-1.53836		0.000301762	-1.66298
387.194	-1.53831		0.000300937	-1.66278
388.202	-1.53828		0.000300187	-1.66258
389.21	-1.53825		0.000299162	-1.66248
390.219	-1.53821		0.000298362	-1.66238
391.227	-1.53817		0.000297587	-1.66218
392.235	-1.53814		0.000296562	-1.66188
393.243	-1.5381		0.000295787	-1.66178
394.252	-1.53808		0.000295012	-1.66168
395.26	-1.53805		0.000293987	-1.66148
396.268	-1.53803		0.000293212	-1.66128
397.277	-1.53802		0.000292437	-1.66118
398.285	-1.538		0.000291462	-1.66088
399.293	-1.53797		0.000290787	-1.66078
400.302	-1.53793		0.000290062	-1.66068
401.31	-1.5379		0.000289162	-1.66048
402.318	-1.53786		0.000288437	-1.66028
403.327	-1.53784		0.000287762	-1.66018
404.335	-1.53783		0.000286862	-1.65988
405.343	-1.53782		0.000286137	-1.65978
406.352	-1.53781		0.000285437	-1.65968
407.36	-1.5378		0.000284512	-1.65938
408.368	-1.53779		0.000283787	-1.65928
409.376	-1.53778		0.000283087	-1.65918
410.385	-1.53778		0.000282187	-1.65888
411.393	-1.53778		0.000281462	-1.65888
412.401	-1.53777		0.000280787	-1.65858
413.41	-1.53776		0.000279887	-1.65848
414.418	-1.53773		0.000279162	-1.65838
415.426	-1.53771		0.000278487	-1.65808
416.435	-1.53769		0.000277612	-1.65798
417.443	-1.53769		0.000276937	-1.65788
418.451	-1.53769		0.000276237	-1.65768
419.46	-1.53769		0.000275387	-1.65748
420.468	-1.53769		0.000274637	-1.65728
421.476	-1.53768		0.000273987	-1.65718
422.485	-1.53767		0.000273112	-1.65698
423.493	-1.53765		0.000272437	-1.65688
424.501	-1.53763		0.000271762	-1.65668
425.51	-1.53763		0.000270862	-1.65648
426.518	-1.53763		0.000270187	-1.65638
427.526	-1.53764		0.000269512	-1.65618
428.535	-1.53764		0.000268662	-1.65598
429.543	-1.53761		0.000267987	-1.65588
430.551	-1.53757		0.000267362	-1.65568
431.559	-1.53753		0.000266512	-1.65548
432.568	-1.5375		0.000265862	-1.65538
433.576	-1.53747		0.000265212	-1.65518
434.584	-1.53746		0.000264337	-1.65498
435.593	-1.53744		0.000263662	-1.65488
436.601	-1.53742		0.000263037	-1.65468
437.609	-1.5374		0.000262212	-1.65448
438.618	-1.53738		0.000261562	-1.65428
439.626	-1.53735		0.000260912	-1.65418
440.634	-1.53732		0.000260087	-1.65398
441.643	-1.5373		0.000259462	-1.65378
442.651	-1.53728		0.000258837	-1.65368
443.659	-1.53728		0.000258012	-1.65348
444.668	-1.53728		0.000257387	-1.65328
445.676	-1.53728		0.000256762	-1.65308
446.684	-1.53728		0.000255962	-1.65298
447.693	-1.53729		0.000255312	-1.65288
448.701	-1.53729		0.000254712	-1.65268
449.709	-1.53729		0.000253912	-1.65248
450.717	-1.53728		0.000253287	-1.65228
451.726	-1.53725		0.000252637	-1.65218
452.734	-1.5372		0.000251912	-1.65208
453.742	-1.53714		0.000251287	-1.65178
454.751	-1.53708		0.000250687	-1.65168
455.759	-1.53703		0.000249937	-1.65148
456.767	-1.53699		0.000249337	-1.65138
457.776	-1.53695		0.000248737	-1.65128
458.784	-1.53692		0.000247962	-1.65098
459.792	-1.53689		0.000247362	-1.65088
460.801	-1.53687		0.000246762	-1.65068
461.809	-1.53684		0.000246012	-1.65058
462.817	-1.53681		0.000245412	-1.65028
463.826	-1.53677		0.000244812	-1.65018
464.834	-1.53673		0.000244062	-1.64998
465.842	-1.53669		0.000243462	-1.64978
466.851	-1.53665		0.000242887	-1.64968
467.859	-1.53662		0.000242187	-1.64948
468.867	-1.53658		0.000241612	-1.64928
469.875	-1.53655		0.000241037	-1.64908
470.884	-1.53651		0.000240262	-1.64898
471.892	-1.53648		0.000239687	-1.64878
472.9	-1.53644		0.000239137	-1.64868
473.909	-1.53639		0.000238387	-1.64848
474.917	-1.53634		0.000237787	-1.64848
475.925	-1.53629		0.000237212	-1.64818
476.934	-1.53624		0.000236487	-1.64788
477.942	-1.53621		0.000236037	-1.64788
478.95	-1.53618		0.000235487	-1.64768
479.959	-1.53616		0.000234787	-1.64748
480.967	-1.53613		0.000234237	-1.64738
481.975	-1.53608		0.000233662	-1.64718
482.984	-1.53603		0.000232937	-1.64688
483.992	-1.53597		0.000232387	-1.64688
485	-1.5359		0.000231862	-1.64668
486.009	-1.53584		0.000231137	-1.64648
487.017	-1.53577		0.000230587	-1.64648
488.025	-1.53571		0.000230062	-1.64618
489.034	-1.53566		0.000229337	-1.64598
490.042	-1.5356		0.000228837	-1.64578
491.05	-1.53553		0.000228262	-1.64568
492.058	-1.53545		0.000227587	-1.64548
493.067	-1.53537		0.000227037	-1.64528
494.075	-1.53531		0.000226487	-1.64528
495.083	-1.53526		0.000225812	-1.64498
496.092	-1.53521		0.000225262	-1.64488
497.1	-1.53514		0.000224762	-1.64478
498.108	-1.53507		0.000224087	-1.64448
499.117	-1.53499		0.000223537	-1.64428
500.125	-1.53491		0.000223012	-1.64408
501.133	-1.53482		0.000222337	-1.64398
502.142	-1.53472		0.000221812	-1.64388
503.15	-1.53464		0.000221262	-1.64368
504.158	-1.53458		0.000220587	-1.64348
505.167	-1.53454		0.000220062	-1.64328
506.175	-1.5345		0.000219562	-1.64318
507.183	-1.53444		0.000218912	-1.64298
508.192	-1.53437		0.000218387	-1.64288
509.2	-1.53431		0.000217887	-1.64278
510.208	-1.53425		0.000217212	-1.64248
511.216	-1.5342		0.000216687	-1.64238
512.225	-1.53415		0.000216187	-1.64218
513.233	-1.53411		0.000215537	-1.64208
514.241	-1.53408		0.000215037	-1.64178
515.25	-1.53405		0.000214537	-1.64168
516.258	-1.534		0.000213912	-1.64148
517.266	-1.53395		0.000213412	-1.64128
518.275	-1.53392		0.000212912	-1.64118
519.283	-1.53389		0.000212262	-1.64098
520.291	-1.53387		0.000211762	-1.64088
521.3	-1.53386		0.000211262	-1.64068
522.308	-1.53386		0.000210637	-1.64048
523.316	-1.53386		0.000210137	-1.64028
524.325	-1.53386		0.000209637	-1.64018
525.333	-1.53384		0.000209037	-1.64008
526.341	-1.53381		0.000208587	-1.63988
527.35	-1.53377		0.000208112	-1.63968
528.358	-1.53373		0.000207487	-1.63948
529.366	-1.53371		0.000206987	-1.63938
530.375	-1.53369		0.000206512	-1.63918
531.383	-1.53369		0.000205887	-1.63898
532.391	-1.53369		0.000205387	-1.63888
533.399	-1.53369		0.000204987	-1.63868
534.408	-1.53369		0.000204387	-1.63848
535.416	-1.53369		0.000203937	-1.63838
536.424	-1.5337		0.000203487	-1.63818
537.433	-1.5337		0.000202887	-1.63798
538.441	-1.53371		0.000202437	-1.63778
539.449	-1.53371		0.000201987	-1.63768
540.458	-1.53371		0.000201362	-1.63748
541.466	-1.53371		0.000200912	-1.63728
542.474	-1.53371		0.000200437	-1.63718
543.483	-1.53372		0.000199862	-1.63698
544.491	-1.53373		0.000199412	-1.63688
545.499	-1.53374		0.000198962	-1.63668
546.508	-1.53374		0.000198387	-1.63648
547.516	-1.53372		0.000197937	-1.63648
548.524	-1.5337		0.000197487	-1.63618
549.533	-1.53369		0.000196912	-1.63608
550.541	-1.53369		0.000196437	-1.63588
551.549	-1.53369		0.000195987	-1.63568
552.557	-1.5337		0.000195412	-1.63548
553.566	-1.5337		0.000194962	-1.63538
554.574	-1.53372		0.000194487	-1.63518
555.582	-1.53373		0.000193962	-1.63508
556.591	-1.53373		0.000193512	-1.63488
557.599	-1.53373		0.000193087	-1.63468
558.607	-1.53374		0.000192537	-1.63448
559.616	-1.53376		0.000192087	-1.63428
560.624	-1.53378		0.000191662	-1.63418
561.632	-1.53379		0.000191112	-1.63408
562.641	-1.53379		0.000190687	-1.63378
563.649	-1.53379		0.000190287	-1.63368
564.657	-1.5338		0.000189712	-1.63348
565.666	-1.53381		0.000189312	-1.63328
566.674	-1.53383		0.000188862	-1.63318
567.682	-1.53383		0.000188312	-1.63298
568.69	-1.53384		0.000187887	-1.63288
569.699	-1.53387		0.000187462	-1.63268
570.707	-1.5339		0.000186937	-1.63248
571.715	-1.53394		0.000186562	-1.63228
572.724	-1.53397		0.000186137	-1.63218
573.732	-1.53399		0.000185637	-1.63198
574.74	-1.53398		0.000185237	-1.63188
575.749	-1.53396		0.000184812	-1.63168
576.757	-1.53393		0.000184287	-1.63158
577.765	-1.53391		0.000183862	-1.63128
578.774	-1.53389		0.000183487	-1.63128
579.782	-1.53389		0.000182962	-1.63108
580.79	-1.53388		0.000182562	-1.63088
581.799	-1.53386		0.000182162	-1.63068
582.807	-1.53382		0.000181637	-1.63048
583.815	-1.5338		0.000181237	-1.63038
584.824	-1.53377		0.000180862	-1.63018
585.832	-1.53373		0.000180337	-1.62998
586.84	-1.53368		0.000179937	-1.62988
587.849	-1.53361		0.000179537	-1.62968
588.857	-1.53355		0.000179062	-1.62948
589.865	-1.53351		0.000178637	-1.62938
590.873	-1.53347		0.000178237	-1.62908
591.882	-1.53345		0.000177737	-1.62898
592.89	-1.53342		0.000177337	-1.62888
593.898	-1.53338		0.000176962	-1.62868
594.907	-1.53335		0.000176462	-1.62848
595.915	-1.53333		0.000176087	-1.62848
596.923	-1.53332		0.000175712	-1.62818
597.932	-1.5333		0.000175187	-1.62808
598.94	-1.53327		0.000174812	-1.62788
599.948	-1.53323		0.000174437	-1.62768
600.957	-1.53318		0.000173937	-1.62748
601.965	-1.53314		0.000173562	-1.62738
602.973	-1.5331		0.000173187	-1.62728
603.982	-1.53307		0.000172712	-1.62698
604.99	-1.53305		0.000172337	-1.62688
605.998	-1.53302		0.000171987	-1.62668
607.007	-1.53301		0.000171487	-1.62648
608.015	-1.53302		0.000171112	-1.62628
609.023	-1.53302		0.000170762	-1.62618
610.031	-1.533		0.000170262	-1.62598
611.04	-1.53297		0.000169887	-1.62578
612.048	-1.53295		0.000169512	-1.62568
613.056	-1.53294		0.000169037	-1.62548
614.065	-1.53296		0.000168662	-1.62528
615.073	-1.53297		0.000168287	-1.62518
616.081	-1.53299		0.000167787	-1.62498
617.09	-1.53299		0.000167437	-1.62488
618.098	-1.53299		0.000167062	-1.62468
619.106	-1.53299		0.000166587	-1.62448
620.115	-1.53298		0.000166237	-1.62438
621.123	-1.53298		0.000165887	-1.62418
622.131	-1.53299		0.000165437	-1.62398
623.14	-1.533		0.000165062	-1.62388
624.148	-1.53304		0.000164687	-1.62378
625.156	-1.5331		0.000164237	-1.62338
626.165	-1.53317		0.000163887	-1.62338
627.173	-1.53323		0.000163562	-1.62328
628.181	-1.5333		0.000163087	-1.62308
629.19	-1.53336		0.000162737	-1.62288
630.198	-1.53342		0.000162387	-1.62268
631.206	-1.53346		0.000161937	-1.62248
632.214	-1.53351		0.000161587	-1.62238
633.223	-1.53356		0.000161237	-1.62218
634.231	-1.53362		0.000160787	-1.62208
635.239	-1.53365		0.000160437	-1.62178
636.248	-1.53367		0.000160112	-1.62168
637.256	-1.53368		0.000159687	-1.62148
638.264	-1.53368		0.000159337	-1.62138
639.273	-1.53368		0.000158987	-1.62128
640.281	-1.53368		0.000158537	-1.62098
641.289	-1.53369		0.000158187	-1.62088
642.298	-1.53371		0.000157862	-1.62068
643.306	-1.53374		0.000157462	-1.62048
644.314	-1.53377		0.000157087	-1.62048
645.323	-1.5338		0.000156762	-1.62018
646.331	-1.53381		0.000156337	-1.62008
647.339	-1.53383		0.000155987	-1.61978
648.348	-1.53384		0.000155637	-1.61968
649.356	-1.53386		0.000155212	-1.61948
650.364	-1.53388		0.000154862	-1.61938
651.372	-1.53389		0.000154562	-1.61928
652.381	-1.5339		0.000154137	-1.61898
653.389	-1.53391		0.000153787	-1.61888
654.397	-1.53393		0.000153487	-1.61868
655.406	-1.53395		0.000153062	-1.61848
656.414	-1.53396		0.000152737	-1.61838
657.422	-1.53397		0.000152412	-1.61818
658.431	-1.53398		0.000151987	-1.61808
659.439	-1.53398		0.000151637	-1.61778
660.447	-1.53397		0.000151337	-1.61768
661.456	-1.53395		0.000150937	-1.61748
662.464	-1.53391		0.000150587	-1.61728
663.472	-1.53388		0.000150262	-1.61718
664.481	-1.53385		0.000149837	-1.61698
665.489	-1.53383		0.000149537	-1.61688
666.497	-1.53381		0.000149212	-1.61668
667.506	-1.5338		0.000148787	-1.61648
668.514	-1.53379		0.000148487	-1.61628
669.522	-1.53378		0.000148187	-1.61618
670.53	-1.53378		0.000147762	-1.61608
671.539	-1.53377		0.000147437	-1.61588
672.547	-1.53377		0.000147137	-1.61568
673.555	-1.53376		0.000146737	-1.61548
674.564	-1.53375		0.000146412	-1.61528
675.572	-1.53373		0.000146087	-1.61518
676.58	-1.53371		0.000145662	-1.61498
677.589	-1.53369		0.000145387	-1.61488
678.597	-1.53366		0.000145087	-1.61458
679.605	-1.53364		0.000144662	-1.61448
680.614	-1.53363		0.000144387	-1.61438
681.622	-1.53364		0.000144062	-1.61418
682.63	-1.53362		0.000143687	-1.61408
683.639	-1.53357		0.000143387	-1.61388
684.647	-1.53351		0.000143062	-1.61378
685.655	-1.53345		0.000142662	-1.61348
686.664	-1.53339		0.000142362	-1.61328
687.672	-1.53334		0.000142087	-1.61328
688.68	-1.53333		0.000141687	-1.61298
689.688	-1.53334		0.000141362	-1.61288
690.697	-1.53334		0.000141087	-1.61268
691.705	-1.53331		0.000140737	-1.61258
692.713	-1.53326		0.000140412	-1.61238
693.722	-1.5332		0.000140137	-1.61218
694.73	-1.53314		0.000139737	-1.61198
695.738	-1.53309		0.000139462	-1.61188
696.747	-1.53306		0.000139137	-1.61168
697.755	-1.53306		0.000138787	-1.61148
698.763	-1.53304		0.000138512	-1.61138
699.772	-1.53301		0.000138212	-1.61118
700.78	-1.53297		0.000137837	-1.61098
701.788	-1.53292		0.000137562	-1.61088
702.797	-1.5329		0.000137262	-1.61068
703.805	-1.53288		0.000136887	-1.61058
704.813	-1.53285		0.000136637	-1.61038
705.822	-1.53281		0.000136337	-1.61018
706.83	-1.53274		0.000135962	-1.61008
707.838	-1.53265		0.000135662	-1.60978
708.846	-1.53258		0.000135387	-1.60968
709.855	-1.53252		0.000135037	-1.60948
710.863	-1.53248		0.000134737	-1.60928
711.871	-1.53243		0.000134462	-1.60918
712.88	-1.53238		0.000134137	-1.60898
713.888	-1.53233		0.000133837	-1.60888
714.896	-1.53228		0.000133562	-1.60868
715.905	-1.53225		0.000133187	-1.60858
716.913	-1.53223		0.000132937	-1.60838
717.921	-1.53221		0.000132637	-1.60818
718.93	-1.53221		0.000132287	-1.60808
719.938	-1.53221		0.000132037	-1.60788
720.946	-1.53221		0.000131737	-1.60768
721.955	-1.53222		0.000131412	-1.60748
722.963	-1.53222		0.000131137	-1.60728
723.971	-1.53222		0.000130862	-1.60718
724.98	-1.53222		0.000130512	-1.60698
725.988	-1.53223		0.000130237	-1.60688
726.996	-1.53226		0.000129987	-1.60668
728.005	-1.53229		0.000129637	-1.60648
729.013	-1.53232		0.000129387	-1.60638
730.021	-1.53236		0.000129137	-1.60618
731.029	-1.53239		0.000128737	-1.60608
732.038	-1.53243		0.000128487	-1.60578
733.046	-1.53245		0.000128237	-1.60568
734.054	-1.53247		0.000127887	-1.60548
735.063	-1.53248		0.000127612	-1.60538
736.071	-1.53247		0.000127362	-1.60508
737.079	-1.53245		0.000127012	-1.60498
738.088	-1.53242		0.000126762	-1.60488
739.096	-1.53239		0.000126512	-1.60468
740.104	-1.53235		0.000126162	-1.60448
741.113	-1.5323		0.000125912	-1.60428
742.121	-1.53225		0.000125687	-1.60418
743.129	-1.5322		0.000125337	-1.60408
744.138	-1.53216		0.000125062	-1.60378
745.146	-1.53214		0.000124837	-1.60368
746.154	-1.53211		0.000124487	-1.60348
747.163	-1.53208		0.000124237	-1.60328
748.171	-1.53205		0.000123987	-1.60318
749.179	-1.53201		0.000123662	-1.60308
750.187	-1.53196		0.000123412	-1.60288
751.196	-1.53194		0.000123162	-1.60258
752.204	-1.53194		0.000122837	-1.60248
753.212	-1.53197		0.000122587	-1.60238
754.221	-1.532		0.000122337	-1.60218
755.229	-1.53201		0.000121987	-1.60208
756.237	-1.53199		0.000121737	-1.60188
757.246	-1.53191		0.000121487	-1.60168
758.254	-1.53179		0.000121187	-1.60148
759.262	-1.53162		0.000120962	-1.60138
760.271	-1.53145		0.000120712	-1.60128
761.279	-1.5313		0.000120412	-1.60098
762.287	-1.53118		0.000120137	-1.60088
763.296	-1.53108		0.000119937	-1.60068
764.304	-1.53098		0.000119587	-1.60048
765.312	-1.53089		0.000119337	-1.60038
766.321	-1.5308		0.000119112	-1.60018
767.329	-1.5307		0.000118812	-1.60008
768.337	-1.5306		0.000118537	-1.59978
769.346	-1.53051		0.000118337	-1.59968
770.354	-1.53044		0.000118012	-1.59948
771.362	-1.53042		0.000117762	-1.59928
772.37	-1.53045		0.000117537	-1.59928
773.379	-1.53048		0.000117237	-1.59898
774.387	-1.53047		0.000116987	-1.59888
775.395	-1.53041		0.000116762	-1.59868
776.404	-1.53028		0.000116487	-1.59858
777.412	-1.53012		0.000116237	-1.59828
778.42	-1.52995		0.000115987	-1.59818
779.429	-1.52983		0.000115687	-1.59798
780.437	-1.52976		0.000115462	-1.59778
781.445	-1.52972		0.000115237	-1.59768
782.454	-1.52967		0.000114937	-1.59748
783.462	-1.52957		0.000114687	-1.59738
784.47	-1.52942		0.000114462	-1.59728
785.479	-1.52923		0.000114162	-1.59698
786.487	-1.52903		0.000113937	-1.59678
787.495	-1.52886		0.000113712	-1.59668
788.504	-1.52872		0.000113412	-1.59648
789.512	-1.52861		0.000113187	-1.59628
790.52	-1.52851		0.000112937	-1.59618
791.528	-1.52842		0.000112662	-1.59598
792.537	-1.52832		0.000112437	-1.59588
793.545	-1.52822		0.000112162	-1.59568
794.553	-1.52812		0.000111912	-1.59548
795.562	-1.52804		0.000111687	-1.59528
796.57	-1.52796		0.000111462	-1.59528
797.578	-1.52789		0.000111162	-1.59498
798.587	-1.52783		0.000110962	-1.59488
799.595	-1.52778		0.000110737	-1.59468
800.603	-1.52775		0.000110437	-1.59448
801.612	-1.52774		0.000110212	-1.59428
802.62	-1.52774		0.000109987	-1.59418
803.628	-1.52775		0.000109712	-1.59408
804.637	-1.52774		0.000109487	-1.59388
805.645	-1.52772		0.000109287	-1.59368
806.653	-1.5277		0.000109012	-1.59348
807.662	-1.52769		0.000108762	-1.59328
808.67	-1.52771		0.000108537	-1.59318
809.678	-1.52778		0.000108262	-1.59298
810.686	-1.52786		0.000108087	-1.59288
811.695	-1.52792		0.000107837	-1.59268
812.703	-1.52793		0.000107562	-1.59248
813.711	-1.52791		0.000107337	-1.59228
814.72	-1.52786		0.000107137	-1.59218
815.728	-1.52779		0.000106862	-1.59198
816.736	-1.52774		0.000106637	-1.59178
817.745	-1.52771		0.000106412	-1.59178
818.753	-1.52772		0.000106137	-1.59148
819.761	-1.52776		0.000105937	-1.59138
820.77	-1.52781		0.000105712	-1.59118
821.778	-1.52784		0.000105437	-1.59098
822.786	-1.52784		0.000105237	-1.59088
823.795	-1.5278		0.000105012	-1.59068
824.803	-1.52775		0.000104737	-1.59048
825.811	-1.52771		0.000104537	-1.59038
826.82	-1.52769		0.000104337	-1.59018
827.828	-1.52771		0.000104062	-1.59008
828.836	-1.52778		0.000103862	-1.58978
829.844	-1.52789		0.000103662	-1.58968
830.853	-1.52801		0.000103387	-1.58948
831.861	-1.52813		0.000103162	-1.58938
832.869	-1.52827		0.000102987	-1.58918
833.878	-1.52838		0.000102712	-1.58898
834.886	-1.52837		0.000102512	-1.58888
835.894	-1.52823		0.000102312	-1.58868
836.903	-1.52803		0.000102037	-1.58858
837.911	-1.52788		0.000101837	-1.58838
838.919	-1.52784		0.000101612	-1.58818
839.928	-1.52789		0.000101362	-1.58808
840.936	-1.52794		0.000101162	-1.58788
841.944	-1.52794		0.000100937	-1.58768
842.953	-1.5279		0.000100687	-1.58748
843.961	-1.52788		0.000100512	-1.58738
844.969	-1.52791		0.000100287	-1.58728
845.978	-1.52795		0.000100037	-1.58698
846.986	-1.52796		9.98372e-05	-1.58688
847.994	-1.5279		9.96372e-05	-1.58658
849.003	-1.5278		9.94122e-05	-1.58648
850.011	-1.52769		9.91872e-05	-1.58628
851.019	-1.52761		9.89872e-05	-1.58618
852.027	-1.52758		9.87372e-05	-1.58598
853.036	-1.52758		9.85372e-05	-1.58578
854.044	-1.52756		9.83622e-05	-1.58578
855.052	-1.52751		9.81122e-05	-1.58548
856.061	-1.52747		9.79122e-05	-1.58538
857.069	-1.52744		9.77122e-05	-1.58508
858.077	-1.52742		9.74622e-05	-1.58498
859.086	-1.52741		9.72622e-05	-1.58488
860.094	-1.52743		9.70622e-05	-1.58468
861.102	-1.52751		9.68122e-05	-1.58448
862.111	-1.52758		9.66372e-05	-1.58428
863.119	-1.52759		9.64372e-05	-1.58418
864.127	-1.52751		9.61872e-05	-1.58388
865.136	-1.52738		9.60122e-05	-1.58388
866.144	-1.52725		9.58122e-05	-1.58368
867.152	-1.52712		9.55622e-05	-1.58348
868.161	-1.52701		9.53622e-05	-1.58338
869.169	-1.52694		9.51872e-05	-1.58318
870.177	-1.52689		9.49372e-05	-1.58298
871.185	-1.52684		9.47372e-05	-1.58288
872.194	-1.52678		9.45872e-05	-1.58268
873.202	-1.52671		9.43122e-05	-1.58248
874.21	-1.52666		9.41372e-05	-1.58238
875.219	-1.52669		9.39622e-05	-1.58208
876.227	-1.52681		9.37372e-05	-1.58208
877.235	-1.52696		9.35372e-05	-1.58178
878.244	-1.527		9.33372e-05	-1.58168
879.252	-1.5269		9.31122e-05	-1.58148
880.26	-1.52673		9.29372e-05	-1.58128
881.269	-1.52657		9.27622e-05	-1.58128
882.277	-1.52646		9.24872e-05	-1.58098
883.285	-1.52638		9.23122e-05	-1.58088
884.294	-1.5263		9.21372e-05	-1.58068
885.302	-1.52623		9.19372e-05	-1.58048
886.31	-1.52619		9.17372e-05	-1.58038
887.319	-1.5262		9.15372e-05	-1.58018
888.327	-1.52621		9.13122e-05	-1.57998
889.335	-1.52616		9.11372e-05	-1.57988
890.344	-1.52608		9.09622e-05	-1.57968
891.352	-1.52599		9.07122e-05	-1.57948
892.36	-1.52593		9.05372e-05	-1.57928
893.368	-1.52593		9.03622e-05	-1.57918
894.377	-1.52594		9.01122e-05	-1.57898
895.385	-1.52592		8.99372e-05	-1.57888
896.393	-1.52587		8.97872e-05	-1.57868
897.402	-1.52579		8.95372e-05	-1.57848
898.41	-1.52573		8.93622e-05	-1.57828
899.418	-1.52568		8.91872e-05	-1.57818
900.427	-1.52564		8.89622e-05	-1.57808
901.435	-1.52561		8.87872e-05	-1.57778
902.443	-1.52559		8.85872e-05	-1.57768
903.452	-1.52559		8.83622e-05	-1.57748
904.46	-1.52558		8.81872e-05	-1.57738
905.468	-1.52557		8.80122e-05	-1.57728
906.477	-1.52556		8.77872e-05	-1.57698
907.485	-1.52555		8.75872e-05	-1.57688
908.493	-1.52556		8.74372e-05	-1.57668
909.502	-1.52558		8.71872e-05	-1.57648
910.51	-1.52556		8.70122e-05	-1.57628
911.518	-1.52551		8.68372e-05	-1.57618
912.526	-1.52546		8.66122e-05	-1.57598
913.535	-1.52542		8.64622e-05	-1.57588
914.543	-1.52539		8.62622e-05	-1.57568
915.551	-1.52538		8.60622e-05	-1.57548
916.56	-1.52538		8.58622e-05	-1.57528
917.568	-1.52538		8.56872e-05	-1.57518
918.576	-1.52538		8.54872e-05	-1.57498
919.585	-1.52539		8.53122e-05	-1.57488
920.593	-1.52538		8.51122e-05	-1.57468
921.601	-1.52537		8.49122e-05	-1.57448
922.61	-1.52536		8.47372e-05	-1.57428
923.618	-1.52535		8.45622e-05	-1.57418
924.626	-1.52533		8.43622e-05	-1.57408
925.635	-1.52531		8.41872e-05	-1.57388
926.643	-1.52526		8.40122e-05	-1.57368
927.651	-1.5252		8.37872e-05	-1.57348
928.659	-1.52515		8.36122e-05	-1.57328
929.668	-1.52512		8.34372e-05	-1.57318
930.676	-1.52515		8.32372e-05	-1.57288
931.684	-1.52525		8.30622e-05	-1.57288
932.693	-1.52534		8.28872e-05	-1.57268
933.701	-1.52537		8.26622e-05	-1.57248
934.709	-1.52535		8.24872e-05	-1.57218
935.718	-1.52532		8.23372e-05	-1.57208
936.726	-1.52532		8.21122e-05	-1.57208
937.734	-1.5254		8.19372e-05	-1.57188
938.743	-1.52551		8.17872e-05	-1.57168
939.751	-1.52558		8.15622e-05	-1.57148
940.759	-1.52553		8.14122e-05	-1.57138
941.768	-1.5254		8.12622e-05	-1.57118
942.776	-1.52527		8.10372e-05	-1.57098
943.784	-1.52518		8.08872e-05	-1.57088
944.793	-1.52514		8.07372e-05	-1.57068
945.801	-1.52513		8.04872e-05	-1.57048
946.809	-1.52512		8.03372e-05	-1.57038
947.818	-1.52512		8.01622e-05	-1.57018
948.826	-1.52513		7.99622e-05	-1.56998
949.834	-1.52516		7.97872e-05	-1.56978
950.84	-1.5252		7.96372e-05	-1.56978
951.85	-1.52524		7.94372e-05	-1.56948
952.86	-1.52526		7.92622e-05	-1.56928
953.87	-1.52527		7.90872e-05	-1.56918
954.88	-1.52528		7.88872e-05	-1.56898
955.88	-1.52528		7.87372e-05	-1.56888
956.89	-1.52528		7.85872e-05	-1.56868
957.9	-1.52529		7.83872e-05	-1.56848
958.91	-1.52529		7.82122e-05	-1.56828
959.92	-1.5253		7.80622e-05	-1.56818
960.93	-1.52531		7.78372e-05	-1.56788
961.93	-1.52533		7.76622e-05	-1.56788
962.94	-1.52535		7.75372e-05	-1.56768
963.95	-1.52534		7.73122e-05	-1.56748
964.96	-1.52532		7.71622e-05	-1.56738
965.97	-1.5253		7.70122e-05	-1.56728
966.98	-1.5253		7.67872e-05	-1.56698
967.98	-1.52531		7.66372e-05	-1.56688
968.99	-1.52533		7.64872e-05	-1.56668
970	-1.52534		7.62872e-05	-1.56648
971.01	-1.52535		7.61372e-05	-1.56638
972.02	-1.5254		7.59872e-05	-1.56618
973.03	-1.52552		7.57622e-05	-1.56608
974.03	-1.52566		7.56122e-05	-1.56578
975.04	-1.52577		7.54622e-05	-1.56568
976.05	-1.52579		7.52622e-05	-1.56548
977.06	-1.52574		7.50872e-05	-1.56538
978.07	-1.52566		7.49372e-05	-1.56518
979.08	-1.5256		7.47372e-05	-1.56498
980.08	-1.52558		7.45872e-05	-1.56488
981.09	-1.52559		7.44372e-05	-1.56468
982.1	-1.52563		7.42372e-05	-1.56448
983.11	-1.52566		7.40622e-05	-1.56438
984.12	-1.52568		7.39122e-05	-1.56408
985.13	-1.52569		7.37122e-05	-1.56408
986.13	-1.52572		7.35372e-05	-1.56388
987.14	-1.52575		7.34122e-05	-1.56368
988.15	-1.52578		7.32122e-05	-1.56358
989.16	-1.52581		7.30622e-05	-1.56338
990.17	-1.52585		7.29372e-05	-1.56318
991.18	-1.52589		7.27122e-05	-1.56308
992.18	-1.52594		7.25622e-05	-1.56288
993.19	-1.52598		7.24122e-05	-1.56268
994.2	-1.52603		7.22122e-05	-1.56248
995.21	-1.52607		7.20622e-05	-1.56228
996.22	-1.52611		7.18872e-05	-1.56228
997.23	-1.52615		7.16872e-05	-1.56208
998.23	-1.52618		7.15372e-05	-1.56178
999.24	-1.5262		7.13872e-05	-1.56168
1000.25	-1.5262		7.11872e-05	-1.56148
1001.26	-1.52621		7.10372e-05	-1.56138
1002.27	-1.5262		7.08872e-05	-1.56128
1003.27	-1.5262		7.06622e-05	-1.56098
1004.28	-1.52619		7.05372e-05	-1.56088
1005.29	-1.52619		7.03622e-05	-1.56078
1006.3	-1.52619		7.01872e-05	-1.56048
1007.31	-1.52619		7.00372e-05	-1.56038
1008.32	-1.52619		6.99122e-05	-1.56018
1009.32	-1.5262		6.97122e-05	-1.56008
1010.33	-1.52621		6.95372e-05	-1.55988
1011.34	-1.52623		6.94122e-05	-1.55968
1012.35	-1.52622		6.92122e-05	-1.55948
1013.36	-1.5262		6.90622e-05	-1.55928
1014.37	-1.52618		6.88872e-05	-1.55918
1015.37	-1.52615		6.87122e-05	-1.55908
1016.38	-1.52614		6.85622e-05	-1.55888
1017.39	-1.52614		6.84122e-05	-1.55868
1018.4	-1.52614		6.82122e-05	-1.55848
1019.41	-1.52613		6.80872e-05	-1.55838
1020.42	-1.5261		6.79372e-05	-1.55818
1021.42	-1.52608		6.77622e-05	-1.55808
1022.43	-1.52608		6.75872e-05	-1.55778
1023.44	-1.5261		6.74622e-05	-1.55768
1024.45	-1.52614		6.72872e-05	-1.55758
1025.46	-1.52616		6.71122e-05	-1.55738
1026.47	-1.52614		6.69622e-05	-1.55728
1027.47	-1.52609		6.67872e-05	-1.55698
1028.48	-1.52605		6.66372e-05	-1.55688
1029.49	-1.52601		6.64872e-05	-1.55668
1030.5	-1.52597		6.62872e-05	-1.55648
1031.51	-1.52592		6.61622e-05	-1.55638
1032.52	-1.52588		6.60372e-05	-1.55618
1033.52	-1.52585		6.58372e-05	-1.55598
1034.53	-1.52584		6.56622e-05	-1.55578
1035.54	-1.52583		6.55122e-05	-1.55568
1036.55	-1.52582		6.53622e-05	-1.55548
1037.56	-1.52581		6.52122e-05	-1.55528
1038.57	-1.52579		6.50622e-05	-1.55528
1039.57	-1.52578		6.48872e-05	-1.55508
1040.58	-1.52576		6.47372e-05	-1.55488
1041.59	-1.52575		6.45872e-05	-1.55468
1042.6	-1.52575		6.44122e-05	-1.55448
1043.61	-1.52578		6.42622e-05	-1.55438
1044.62	-1.52585		6.41372e-05	-1.55418
1045.62	-1.52591		6.39372e-05	-1.55408
1046.63	-1.52593		6.38122e-05	-1.55378
1047.64	-1.52589		6.36622e-05	-1.55368
1048.65	-1.52584		6.34872e-05	-1.55348
1049.66	-1.5258		6.33372e-05	-1.55338
1050.67	-1.52578		6.32122e-05	-1.55328
1051.67	-1.52578		6.30372e-05	-1.55298
1052.68	-1.52578		6.28872e-05	-1.55288
1053.69	-1.52577		6.27372e-05	-1.55268
1054.7	-1.52575		6.25372e-05	-1.55248
1055.71	-1.52572		6.24122e-05	-1.55228
1056.72	-1.52571		6.22872e-05	-1.55218
1057.72	-1.52571		6.20872e-05	-1.55208
1058.73	-1.52571		6.19622e-05	-1.55188
1059.74	-1.52571		6.18372e-05	-1.55168
1060.75	-1.5257		6.16622e-05	-1.55148
1061.76	-1.5257		6.15122e-05	-1.55138
1062.77	-1.5257		6.13872e-05	-1.55128
1063.77	-1.52572		6.12122e-05	-1.55098
1064.78	-1.52579		6.10622e-05	-1.55088
1065.79	-1.52591		6.09372e-05	-1.55068
1066.8	-1.52602		6.07372e-05	-1.55048
1067.81	-1.52608		6.05562e-05	-1.55028
1068.82	-1.5261		6.04237e-05	-1.55008
1069.82	-1.5261		6.02462e-05	-1.54988
1070.83	-1.52609		6.01062e-05	-1.54978
1071.84	-1.52609		5.99662e-05	-1.54968
1072.85	-1.52609		5.97912e-05	-1.54948
1073.86	-1.52608		5.96562e-05	-1.54928
1074.87	-1.52605		5.95187e-05	-1.54908
1075.87	-1.52599		5.93512e-05	-1.54888
1076.88	-1.52594		5.92162e-05	-1.54878
1077.89	-1.52591		5.90787e-05	-1.54868
1078.9	-1.5259		5.89062e-05	-1.54848
1079.91	-1.52591		5.87737e-05	-1.54828
1080.92	-1.52593		5.86337e-05	-1.54808
1081.92	-1.52596		5.84637e-05	-1.54788
1082.93	-1.52597		5.83237e-05	-1.54778
1083.94	-1.52596		5.81862e-05	-1.54768
1084.95	-1.52593		5.80237e-05	-1.54738
1085.96	-1.52591		5.78837e-05	-1.54728
1086.97	-1.52589		5.77487e-05	-1.54708
1087.97	-1.52586		5.75837e-05	-1.54688
1088.98	-1.52583		5.74487e-05	-1.54678
1089.99	-1.52582		5.73112e-05	-1.54658
1091	-1.52587		5.71387e-05	-1.54648
1092.01	-1.52597		5.70137e-05	-1.54628
1093.02	-1.52603		5.68787e-05	-1.54618
1094.02	-1.52602		5.67087e-05	-1.54588
1095.03	-1.52596		5.65762e-05	-1.54578
1096.04	-1.52589		5.64462e-05	-1.54568
1097.05	-1.52583		5.62862e-05	-1.54538
1098.06	-1.52581		5.61537e-05	-1.54528
1099.07	-1.52582		5.60237e-05	-1.54508
1100.07	-1.52582		5.58512e-05	-1.54488
1101.08	-1.52581		5.57187e-05	-1.54478
1102.09	-1.5258		5.55937e-05	-1.54458
1103.1	-1.52579		5.54237e-05	-1.54448
1104.11	-1.52578		5.52987e-05	-1.54418
1105.11	-1.52577		5.51637e-05	-1.54408
1106.12	-1.52576		5.50037e-05	-1.54388
1107.13	-1.52576		5.48787e-05	-1.54378
1108.14	-1.52576		5.47462e-05	-1.54368
1109.15	-1.52577		5.45837e-05	-1.54338
1110.16	-1.52577		5.44462e-05	-1.54328
1111.16	-1.52578		5.43237e-05	-1.54318
1112.17	-1.52578		5.41587e-05	-1.54288
1113.18	-1.52578		5.40287e-05	-1.54278
1114.19	-1.52577		5.39062e-05	-1.54258
1115.2	-1.52575		5.37462e-05	-1.54248
1116.21	-1.52573		5.36162e-05	-1.54228
1117.21	-1.52571		5.34937e-05	-1.54218
1118.22	-1.52571		5.33262e-05	-1.54188
1119.23	-1.52572		5.31987e-05	-1.54178
1120.24	-1.52574		5.30787e-05	-1.54168
1121.25	-1.52576		5.29187e-05	-1.54138
1122.26	-1.52579		5.27837e-05	-1.54128
1123.26	-1.52581		5.26562e-05	-1.54118
1124.27	-1.52583		5.24987e-05	-1.54088
1125.28	-1.52584		5.23712e-05	-1.54078
1126.29	-1.52585		5.22537e-05	-1.54068
1127.3	-1.52587		5.20937e-05	-1.54048
1128.31	-1.52589		5.19637e-05	-1.54028
1129.31	-1.52593		5.18412e-05	-1.54008
1130.32	-1.52598		5.16837e-05	-1.53988
1131.33	-1.52602		5.15612e-05	-1.53978
1132.34	-1.52604		5.14287e-05	-1.53968
1133.35	-1.52606		5.12737e-05	-1.53938
1134.36	-1.52608		5.11462e-05	-1.53928
1135.36	-1.52611		5.10262e-05	-1.53908
1136.37	-1.52614		5.08712e-05	-1.53888
1137.38	-1.52617		5.07437e-05	-1.53888
1138.39	-1.5262		5.06237e-05	-1.53868
1139.4	-1.52622		5.04662e-05	-1.53848
1140.41	-1.52624		5.03362e-05	-1.53838
1141.41	-1.52626		5.02212e-05	-1.53818
1142.42	-1.52628		5.00637e-05	-1.53798
1143.43	-1.52633		4.99362e-05	-1.53778
1144.44	-1.52638		4.95137e-05	-1.53768
1145.45	-1.52642		4.93662e-05	-1.53748
1146.46	-1.52646		4.92437e-05	-1.53728
1147.46	-1.52648		4.91237e-05	-1.53708
1148.47	-1.5265		4.89687e-05	-1.53688
1149.48	-1.52652		4.88462e-05	-1.53688
1150.49	-1.52654		4.87287e-05	-1.53668
1151.5	-1.52655		4.85762e-05	-1.53648
1152.51	-1.52656		4.84587e-05	-1.53628
1153.51	-1.52656		4.83387e-05	-1.53618
1154.52	-1.52657		4.81837e-05	-1.53598
1155.53	-1.52657		4.80712e-05	-1.53578
1156.54	-1.52657		4.79487e-05	-1.53568
1157.55	-1.52656		4.77962e-05	-1.53538
1158.56	-1.52654		4.76762e-05	-1.53528
1159.56	-1.52652		4.75587e-05	-1.53508
1160.57	-1.5265		4.74037e-05	-1.53488
1161.58	-1.52649		4.72862e-05	-1.53478
1162.59	-1.52648		4.71737e-05	-1.53468
1163.6	-1.52648		4.70237e-05	-1.53448
1164.61	-1.52648		4.69062e-05	-1.53428
1165.61	-1.52648		4.67862e-05	-1.53408
1166.62	-1.52648		4.66337e-05	-1.53388
1167.63	-1.52648		4.65187e-05	-1.53378
1168.64	-1.52648		4.64062e-05	-1.53368
1169.65	-1.52647		4.62562e-05	-1.53348
1170.66	-1.52646		4.61387e-05	-1.53328
1171.66	-1.52645		4.60162e-05	-1.53318
1172.67	-1.52645		4.58737e-05	-1.53298
1173.68	-1.52646		4.57562e-05	-1.53278
1174.69	-1.52646		4.56462e-05	-1.53268
1175.7	-1.52646		4.54987e-05	-1.53248
1176.71	-1.52644		4.53837e-05	-1.53218
1177.71	-1.52642		4.52637e-05	-1.53208
1178.72	-1.5264		4.51237e-05	-1.53198
1179.73	-1.5264		4.50062e-05	-1.53178
1180.74	-1.52641		4.48937e-05	-1.53168
1181.75	-1.52643		4.47512e-05	-1.53138
1182.76	-1.52643		4.46337e-05	-1.53128
1183.76	-1.52641		4.45187e-05	-1.53118
1184.77	-1.5264		4.43787e-05	-1.53098
1185.78	-1.5264		4.42637e-05	-1.53088
1186.79	-1.52641		4.41537e-05	-1.53058
1187.8	-1.52642		4.40037e-05	-1.53048
1188.81	-1.52643		4.38912e-05	-1.53028
1189.81	-1.52644		4.37762e-05	-1.53008
1190.82	-1.52643		4.36362e-05	-1.53008
1191.83	-1.52643		4.35237e-05	-1.52978
1192.84	-1.52644		4.34112e-05	-1.52968
1193.85	-1.52649		4.32787e-05	-1.52948
1194.86	-1.52659		4.31587e-05	-1.52928
1195.86	-1.52671		4.30487e-05	-1.52918
1196.87	-1.52678		4.29062e-05	-1.52898
1197.88	-1.52677		4.27962e-05	-1.52888
1198.89	-1.5267		4.26862e-05	-1.52868
1199.9	-1.52662		4.25437e-05	-1.52848
1200.91	-1.52655		4.24337e-05	-1.52828
1201.91	-1.52651		4.23237e-05	-1.52818
1202.92	-1.52649		4.21887e-05	-1.52808
1203.93	-1.52649		4.20787e-05	-1.52778
1204.94	-1.5265		4.19662e-05	-1.52768
1205.95	-1.52651		4.18337e-05	-1.52748
1206.95	-1.52652		4.17137e-05	-1.52728
1207.96	-1.52652		4.16112e-05	-1.52718
1208.97	-1.52652		4.14737e-05	-1.52698
1209.98	-1.52653		4.13637e-05	-1.52678
1210.99	-1.52656		4.12587e-05	-1.52668
1212	-1.52659		4.11187e-05	-1.52648
1213	-1.52661		4.10112e-05	-1.52628
1214.01	-1.52661		4.09037e-05	-1.52618
1215.02	-1.52662		4.09387e-05	-1.52588
1216.03	-1.52664		4.08712e-05	-1.52578
1217.04	-1.52666		4.07737e-05	-1.52568
1218.05	-1.52671		4.06337e-05	-1.52548
1219.05	-1.52677		4.05137e-05	-1.52528
1220.06	-1.52683		4.04037e-05	-1.52518
1221.07	-1.52689		4.02637e-05	-1.52488
1222.08	-1.52696		4.01537e-05	-1.52488
1223.09	-1.52707		4.00437e-05	-1.52458
1224.1	-1.52718		3.99112e-05	-1.52448
1225.1	-1.52728		3.97962e-05	-1.52428
1226.11	-1.52734		3.96862e-05	-1.52418
1227.12	-1.52736		3.95537e-05	-1.52388
1228.13	-1.52735		3.94462e-05	-1.52378
1229.14	-1.52733		3.93337e-05	-1.52368
1230.15	-1.52732		3.91987e-05	-1.52348
1231.15	-1.52732		3.90862e-05	-1.52338
1232.16	-1.52732		3.89837e-05	-1.52308
1233.17	-1.52732		3.88737e-05	-1.52298
1234.18	-1.52731		3.87562e-05	-1.52288
1235.19	-1.52729		3.86512e-05	-1.52258
1236.2	-1.52728		3.85162e-05	-1.52248
1237.2	-1.52728		3.84137e-05	-1.52228
1238.21	-1.52728		3.83037e-05	-1.52208
1239.22	-1.52729		3.81662e-05	-1.52198
1240.23	-1.52732		3.80612e-05	-1.52178
1241.24	-1.52736		3.79562e-05	-1.52168
1242.25	-1.52742		3.78312e-05	-1.52148
1243.25	-1.52748		3.77237e-05	-1.52128
1244.26	-1.52753		3.76087e-05	-1.52118
1245.27	-1.52756		3.74762e-05	-1.52098
1246.28	-1.52757		3.73737e-05	-1.52088
1247.29	-1.52759		3.72712e-05	-1.52068
1248.3	-1.52763		3.71437e-05	-1.52048
1249.3	-1.52769		3.70337e-05	-1.52028
1250.31	-1.52776		3.69262e-05	-1.52018
1251.32	-1.52781		3.67962e-05	-1.51988
1252.33	-1.52785		3.66962e-05	-1.51988
1253.34	-1.52788		3.65912e-05	-1.51968
1254.35	-1.52793		3.64662e-05	-1.51948
1255.35	-1.52797		3.63587e-05	-1.51928
1256.36	-1.52802		3.62562e-05	-1.51918
1257.37	-1.52805		3.61237e-05	-1.51898
1258.38	-1.52808		3.60212e-05	-1.51888
1259.39	-1.5281		3.59162e-05	-1.51868
1260.4	-1.52813		3.57912e-05	-1.51848
1261.4	-1.52816		3.56862e-05	-1.51838
1262.41	-1.52819		3.55837e-05	-1.51818
1263.42	-1.52825		3.54487e-05	-1.51798
1264.43	-1.52837		3.53337e-05	-1.51778
1265.44	-1.52852		3.52237e-05	-1.51768
1266.45	-1.52863		3.51087e-05	-1.51748
1267.45	-1.52868		3.50037e-05	-1.51728
1268.46	-1.52868		3.48812e-05	-1.51718
1269.47	-1.52864		3.46937e-05	-1.51698
1270.48	-1.52859		3.46487e-05	-1.51688
1271.49	-1.52854		3.45662e-05	-1.51668
1272.5	-1.52851		3.44262e-05	-1.51648
1273.5	-1.52851		3.43137e-05	-1.51628
1274.51	-1.52852		3.42012e-05	-1.51618
1275.52	-1.52851		3.40887e-05	-1.51608
1276.53	-1.5285		3.39637e-05	-1.51578
1277.54	-1.5285		3.38387e-05	-1.51568
1278.55	-1.52851		3.37187e-05	-1.51548
1279.55	-1.52851		3.36537e-05	-1.51528
1280.56	-1.52851		3.35412e-05	-1.51518
1281.57	-1.52852		3.34187e-05	-1.51498
1282.58	-1.52852		3.33712e-05	-1.51488
1283.59	-1.52853		3.32637e-05	-1.51458
1284.6	-1.52854		3.31537e-05	-1.51448
1285.6	-1.52856		3.30537e-05	-1.51428
1286.61	-1.52859		3.29262e-05	-1.51418
1287.62	-1.52861		3.28062e-05	-1.51398
1288.63	-1.52863		3.27262e-05	-1.51378
1289.64	-1.52865		3.26587e-05	-1.51368
1290.65	-1.52867		3.25387e-05	-1.51348
1291.65	-1.52868		3.24437e-05	-1.51328
1292.66	-1.52868		3.23587e-05	-1.51328
1293.67	-1.52868		3.21412e-05	-1.51298
1294.68	-1.52868		3.20737e-05	-1.51288
1295.69	-1.52867		3.19937e-05	-1.51268
1296.7	-1.52866		3.18437e-05	-1.51248
1297.7	-1.52865		3.17937e-05	-1.51228
1298.71	-1.52865		3.17062e-05	-1.51218
1299.72	-1.52866		3.16062e-05	-1.51208
1300.73	-1.52867		3.15112e-05	-1.51188
1301.74	-1.52868		3.14412e-05	-1.51168
1302.74	-1.52868		3.13387e-05	-1.51138
1303.75	-1.52868		3.12462e-05	-1.51128
1304.76	-1.52869		3.11537e-05	-1.51128
1305.77	-1.52871		3.10412e-05	-1.51098
1306.78	-1.52872		3.09337e-05	-1.51088
1307.79	-1.52872		3.08612e-05	-1.51068
1308.79	-1.52872		3.07537e-05	-1.51048
1309.8	-1.52874		3.06637e-05	-1.51038
1310.81	-1.52881		3.05737e-05	-1.51018
1311.82	-1.52891		3.04637e-05	-1.51008
1312.83	-1.52899		3.03787e-05	-1.50978
1313.84	-1.52903		3.02887e-05	-1.50968
1314.84	-1.52905		3.01787e-05	-1.50958
1315.85	-1.52903		3.00862e-05	-1.50928
1316.86	-1.52897		2.99937e-05	-1.50918
1317.87	-1.52889		2.98837e-05	-1.50898
1318.88	-1.52879		2.97987e-05	-1.50888
1319.89	-1.52869		2.97062e-05	-1.50868
1320.89	-1.52861		2.95987e-05	-1.50848
1321.9	-1.52854		2.95037e-05	-1.50828
1322.91	-1.52849		2.94137e-05	-1.50818
1323.92	-1.52844		2.93037e-05	-1.50798
1324.93	-1.5284		2.92137e-05	-1.50788
1325.94	-1.52837		2.91237e-05	-1.50768
1326.94	-1.52833		2.90137e-05	-1.50758
1327.95	-1.52831		2.89237e-05	-1.50728
1328.96	-1.52833		2.88387e-05	-1.50718
1329.97	-1.5284		2.87312e-05	-1.50698
1330.98	-1.52849		2.86412e-05	-1.50688
1331.99	-1.52855		2.85537e-05	-1.50668
1332.99	-1.52854		2.84412e-05	-1.50648
1334	-1.52847		2.83562e-05	-1.50638
1335.01	-1.52837		2.82662e-05	-1.50618
1336.02	-1.52829		2.81637e-05	-1.50598
1337.03	-1.52823		2.80737e-05	-1.50588
1338.04	-1.52819		2.79887e-05	-1.50568
1339.04	-1.52819		2.78837e-05	-1.50548
1340.05	-1.5282		2.77987e-05	-1.50538
1341.06	-1.52823		2.77112e-05	-1.50528
1342.07	-1.52826		2.76037e-05	-1.50498
1343.08	-1.5283		2.75187e-05	-1.50488
1344.09	-1.52834		2.74337e-05	-1.50468
1345.09	-1.52837		2.73262e-05	-1.50448
1346.1	-1.52837		2.72387e-05	-1.50428
1347.11	-1.52837		2.71537e-05	-1.50418
1348.12	-1.52836		2.70487e-05	-1.50408
1349.13	-1.52836		2.69637e-05	-1.50388
1350.14	-1.52834		2.68787e-05	-1.50368
1351.14	-1.52829		2.67762e-05	-1.50348
1352.15	-1.52825		2.66837e-05	-1.50338
1353.16	-1.5282		2.66037e-05	-1.50328
1354.17	-1.52816		2.64987e-05	-1.50308
1355.18	-1.52812		2.64162e-05	-1.50288
1356.19	-1.5281		2.63337e-05	-1.50268
1357.19	-1.5281		2.62287e-05	-1.50248
1358.2	-1.52813		2.61437e-05	-1.50238
1359.21	-1.52817		2.60562e-05	-1.50228
1360.22	-1.52818		2.59587e-05	-1.50208
1361.23	-1.52815		2.58662e-05	-1.50188
1362.24	-1.52809		2.57862e-05	-1.50168
1363.24	-1.52802		2.56937e-05	-1.50158
1364.25	-1.52797		2.56062e-05	-1.50138
1365.26	-1.52794		2.55162e-05	-1.50118
1366.27	-1.52793		2.54187e-05	-1.50098
1367.28	-1.52797		2.53362e-05	-1.50088
1368.29	-1.52805		2.52562e-05	-1.50068
1369.29	-1.52817		2.51537e-05	-1.50048
1370.3	-1.52823		2.50687e-05	-1.50028
1371.31	-1.52821		2.49887e-05	-1.50018
1372.32	-1.52812		2.48887e-05	-1.49998
1373.33	-1.52803		2.48087e-05	-1.49988
1374.34	-1.52795		2.47287e-05	-1.49968
1375.34	-1.52788		2.46287e-05	-1.49958
1376.35	-1.5278		2.45487e-05	-1.49938
1377.36	-1.52774		2.44687e-05	-1.49928
1378.37	-1.52771		2.43737e-05	-1.49898
1379.38	-1.52771		2.42937e-05	-1.49888
1380.39	-1.52771		2.42112e-05	-1.49868
1381.39	-1.52772		2.41137e-05	-1.49848
1382.4	-1.52769		2.40362e-05	-1.49838
1383.41	-1.52762		2.39562e-05	-1.49818
1384.42	-1.52752		2.38587e-05	-1.49808
1385.43	-1.52741		2.37812e-05	-1.49778
1386.44	-1.52732		2.36987e-05	-1.49768
1387.44	-1.52727		2.36062e-05	-1.49758
1388.45	-1.52725		2.35287e-05	-1.49728
1389.46	-1.52724		2.34512e-05	-1.49728
1390.47	-1.52721		2.22887e-05	-1.49698
1391.48	-1.52714		2.18362e-05	-1.49688
1392.49	-1.52706		2.22262e-05	-1.49668
1393.49	-1.52702		2.16662e-05	-1.49648
1394.5	-1.52703		2.18162e-05	-1.49638
1395.51	-1.52707		2.21737e-05	-1.49618
1396.52	-1.52713		2.22837e-05	-1.49608
1397.53	-1.52717		2.20837e-05	-1.49588
1398.54	-1.52715		2.18037e-05	-1.49568
1399.54	-1.52707		2.20637e-05	-1.49548
1400.55	-1.52694		2.21012e-05	-1.49538
1401.56	-1.52679		2.17437e-05	-1.49528
1402.57	-1.52666		2.11987e-05	-1.49508
1403.58	-1.52657		2.11387e-05	-1.49488
1404.58	-1.52653		2.15687e-05	-1.49468
1405.59	-1.52655		2.12312e-05	-1.49448
1406.6	-1.52663		2.06387e-05	-1.49438
1407.61	-1.52672		1.99987e-05	-1.49418
1408.62	-1.52675		2.10112e-05	-1.49408
1409.63	-1.52669		2.05812e-05	-1.49378
1410.63	-1.52658		1.99187e-05	-1.49368
1411.64	-1.52645		1.95337e-05	-1.49348
1412.65	-1.52636		1.88262e-05	-1.49338
1413.66	-1.52634		1.91162e-05	-1.49328
1414.67	-1.52642		1.94187e-05	-1.49298
1415.68	-1.52648		1.95737e-05	-1.49288
1416.68	-1.52645		1.85037e-05	-1.49268
1417.69	-1.52635		1.80787e-05	-1.49248
1418.7	-1.52623		1.93237e-05	-1.49238
1419.71	-1.52614		1.86137e-05	-1.49218
1420.72	-1.52608		1.87837e-05	-1.49208
1421.73	-1.52602		1.91462e-05	-1.49188
1422.73	-1.52597		1.85212e-05	-1.49168
1423.74	-1.52593		1.89962e-05	-1.49148
1424.75	-1.5259		1.94662e-05	-1.49138
1425.76	-1.52589		1.79762e-05	-1.49128
1426.77	-1.5259		1.81712e-05	-1.49098
1427.78	-1.52593		1.76312e-05	-1.49088
1428.78	-1.52594		1.81337e-05	-1.49068
1429.79	-1.52594		1.83987e-05	-1.49048
1430.8	-1.52591		1.82987e-05	-1.49038
1431.81	-1.52589		1.73262e-05	-1.49018
1432.82	-1.52588		1.62787e-05	-1.49008
1433.83	-1.52587		1.60537e-05	-1.48978
1434.83	-1.52587		1.56512e-05	-1.48968
1435.84	-1.52588		1.67537e-05	-1.48948
1436.85	-1.5259		1.76487e-05	-1.48938
1437.86	-1.52593		1.72662e-05	-1.48928
1438.87	-1.52596		1.74312e-05	-1.48898
1439.88	-1.52598		1.77487e-05	-1.48888
1440.88	-1.52601		1.78012e-05	-1.48878
1441.89	-1.52604		1.77237e-05	-1.48848
1442.9	-1.52608		1.80587e-05	-1.48838
1443.91	-1.52617		1.78962e-05	-1.48818
1444.92	-1.52632		1.79312e-05	-1.48798
1445.93	-1.52645		1.76512e-05	-1.48788
1446.93	-1.52651		1.76737e-05	-1.48768
1447.94	-1.52648		1.70462e-05	-1.48748
1448.95	-1.52641		1.58662e-05	-1.48738
1449.96	-1.52634		1.55037e-05	-1.48728
1450.97	-1.5263		1.59937e-05	-1.48708
1451.98	-1.52635		1.48112e-05	-1.48688
1452.98	-1.52656		1.60837e-05	-1.48668
1453.99	-1.52691		1.48887e-05	-1.48648
1455	-1.52717		1.09662e-05	-1.48638
1456.01	-1.52718		1.16062e-05	-1.48628
1457.02	-1.52704		1.11362e-05	-1.48608
1458.03	-1.52701		1.32837e-05	-1.48578
1459.03	-1.52726		1.25437e-05	-1.48568
1460.04	-1.52767		1.34812e-05	-1.48558
1461.05	-1.52799		1.29262e-05	-1.48538
1462.06	-1.5281		1.34312e-05	-1.48528
1463.07	-1.52811		1.46637e-05	-1.48498
1464.08	-1.52803		1.44837e-05	-1.48488
1465.08	-1.52784		1.40587e-05	-1.48478
1466.09	-1.52758		1.33337e-05	-1.48448
1467.1	-1.52734		1.31987e-05	-1.48438
1468.11	-1.52716		1.18162e-05	-1.48418
1469.12	-1.52707		1.04137e-05	-1.48408
1470.13	-1.52702		1.18087e-05	-1.48388
1471.13	-1.52701		1.17337e-05	-1.48368
1472.14	-1.52701		1.15012e-05	-1.48358
1473.15	-1.52703		1.14287e-05	-1.48338
1474.16	-1.52705		1.19637e-05	-1.48328
1475.17	-1.52707		1.30537e-05	-1.48308
1476.18	-1.52708		1.30337e-05	-1.48288
1477.18	-1.52709		1.31712e-05	-1.48258
1478.19	-1.52711		1.20812e-05	-1.48248
1479.2	-1.52715		1.04437e-05	-1.48238
1480.21	-1.5272		8.89373e-06	-1.48218
1481.22	-1.52724		7.43873e-06	-1.48208
1482.23	-1.52727		6.45873e-06	-1.48178
1483.23	-1.5273		8.37873e-06	-1.48168
1484.24	-1.52733		8.81873e-06	-1.48158
1485.25	-1.52736		7.88373e-06	-1.48138
1486.26	-1.5274		8.38873e-06	-1.48128
1487.27	-1.52748		8.79873e-06	-1.48098
1488.28	-1.52755		7.44123e-06	-1.48088
1489.28	-1.52759		9.35623e-06	-1.48078
1490.29	-1.52756		9.38373e-06	-1.48048
1491.3	-1.5275		8.87623e-06	-1.48038
1492.31	-1.52745		8.54123e-06	-1.48018
1493.32	-1.52742		9.79623e-06	-1.48008
1494.33	-1.5274		9.14123e-06	-1.47988
1495.33	-1.52738		9.25123e-06	-1.47968
1496.34	-1.52737		8.32373e-06	-1.47948
1497.35	-1.52738		7.58373e-06	-1.47938
1498.36	-1.5274		6.44873e-06	-1.47918
1499.37	-1.52743		7.48873e-06	-1.47898
1500.38	-1.52746		8.01873e-06	-1.47888
1501.38	-1.52746		8.68373e-06	-1.47868
1502.39	-1.52745		7.66123e-06	-1.47848
1503.4	-1.52742		8.36123e-06	-1.47838
1504.41	-1.52739		8.10373e-06	-1.47828
1505.42	-1.52735		8.13873e-06	-1.47808
1506.42	-1.52733		8.34123e-06	-1.47788
1507.43	-1.52732		9.14123e-06	-1.47768
1508.44	-1.52734		7.18373e-06	-1.47758
1509.45	-1.52742		5.04623e-06	-1.47738
1510.46	-1.52752		3.38958e-06	-1.47718
1511.47	-1.52758		3.47058e-06	-1.47698
1512.47	-1.52757		6.6958e-07	-1.47688
1513.48	-1.5275		1.54783e-06	-1.47678
1514.49	-1.52741		6.6558e-07	-1.47648
1515.5	-1.52734		2.86133e-06	-1.47638
1516.51	-1.52728		1.29283e-06	-1.47618
1517.52	-1.52724		9.73296e-08	-1.47598
1518.52	-1.5272		8.1921e-07	-1.47578
1519.53	-1.52717		1.02008e-06	-1.47578
1520.54	-1.52714		1.7037e-10	-1.47558
1521.55	-1.52713		8.19165e-07	-1.48178
1522.56	-1.52712		1.07467e-06	-1.47528
1523.57	-1.52712		2.26017e-06	-1.47508
1524.57	-1.52711		2.45167e-06	-1.47488
1525.58	-1.52711		4.15217e-06	-1.47478
1526.59	-1.52711		2.75267e-06	-1.47458
1527.6	-1.52711		4.56467e-06	-1.47448
1528.61	-1.52711		4.24567e-06	-1.47428
1529.62	-1.5271		7.07367e-06	-1.47418
1530.62	-1.52709		6.92877e-06	-1.47388
1531.63	-1.52709		8.70877e-06	-1.47368
1532.64	-1.52712		7.68377e-06	-1.47348
1533.65	-1.52717		5.57877e-06	-1.47338
1534.66	-1.52721		8.00567e-06	-1.47338
1535.67	-1.52721		5.27627e-06	-1.47308
1536.67	-1.52717		5.40367e-06	-1.47298
1537.68	-1.52713		5.00717e-06	-1.47288
1538.69	-1.5271		7.32967e-06	-1.47258
1539.7	-1.52709		6.91877e-06	-1.47238
1540.71	-1.5271		6.13877e-06	-1.47228
1541.72	-1.52712		6.71627e-06	-1.47208
1542.72	-1.52713		8.01877e-06	-1.47188
1543.73	-1.52712		6.88877e-06	-1.47168
1544.74	-1.52711		8.81627e-06	-1.47148
1545.75	-1.5271		9.32627e-06	-1.47138
1546.76	-1.52709		1.14888e-05	-1.47128
1547.77	-1.52709		1.12888e-05	-1.47108
1548.77	-1.52709		1.18313e-05	-1.47088
1549.78	-1.52709		1.16338e-05	-1.47068
1550.79	-1.52708		1.16063e-05	-1.47058
1551.8	-1.52708		1.28663e-05	-1.47048
1552.81	-1.52708		1.34588e-05	-1.47018
1553.82	-1.52708		1.37963e-05	-1.47008
1554.82	-1.52708		1.57888e-05	-1.46988
1555.83	-1.52707		1.64188e-05	-1.46968
1556.84	-1.52707		1.92513e-05	-1.46948
1557.85	-1.52707		2.01888e-05	-1.46938
1558.86	-1.52707		1.86538e-05	-1.46928
1559.87	-1.52706		1.71438e-05	-1.46898
1560.87	-1.52705		1.75763e-05	-1.46888
1561.88	-1.52704		1.71813e-05	-1.46878
1562.89	-1.52704		2.05738e-05	-1.46848
1563.9	-1.52703		1.91763e-05	-1.46838
1564.91	-1.52702		2.14488e-05	-1.46828
1565.92	-1.52701		2.33413e-05	-1.46808
1566.92	-1.527		2.27263e-05	-1.46788
1567.93	-1.527		2.13588e-05	-1.46778
1568.94	-1.52701		2.56963e-05	-1.46758
1569.95	-1.527		2.66413e-05	-1.46738
1570.96	-1.52699		2.58788e-05	-1.46728
1571.97	-1.52699		2.62188e-05	-1.46708
1572.97	-1.527		2.91513e-05	-1.46688
1573.98	-1.527		2.87563e-05	-1.46668
1574.99	-1.52698		2.95363e-05	-1.46658
1576	-1.52696		3.12113e-05	-1.46648
1577.01	-1.52694		3.18463e-05	-1.46628
1578.02	-1.52694		3.66188e-05	-1.46608
1579.02	-1.52694		3.95788e-05	-1.46588
1580.03	-1.52694		3.94438e-05	-1.46578
1581.04	-1.52694		4.10213e-05	-1.46558
1582.05	-1.52694		4.55538e-05	-1.46548
1583.06	-1.52695		4.68388e-05	-1.46528
1584.07	-1.52695		4.83013e-05	-1.46508
1585.07	-1.52696		5.16488e-05	-1.46488
1586.08	-1.52696		5.23313e-05	-1.46488
1587.09	-1.52697		5.69438e-05	-1.46458
1588.1	-1.527		5.38588e-05	-1.46448
1589.11	-1.52708		5.45088e-05	-1.46428
1590.12	-1.52718		5.56913e-05	-1.46408
1591.12	-1.52724		5.52588e-05	-1.46398
1592.13	-1.52726		5.29438e-05	-1.46388
1593.14	-1.52726		5.51213e-05	-1.46368
1594.15	-1.52725		5.80438e-05	-1.46348
1595.16	-1.5272		6.06288e-05	-1.46328
1596.17	-1.52712		6.00413e-05	-1.46318
1597.17	-1.52704		6.03688e-05	-1.46298
1598.18	-1.52697		6.28913e-05	-1.46288
1599.19	-1.52694		6.52263e-05	-1.46258
1600.2	-1.52692		6.72438e-05	-1.46248
1601.21	-1.52692		6.49628e-05	-1.46228
1602.21	-1.52693		6.67128e-05	-1.46208
1603.22	-1.52694		7.04378e-05	-1.46188
1604.23	-1.52694		7.37628e-05	-1.46178
1605.24	-1.52694		7.67128e-05	-1.46158
1606.25	-1.52694		7.81628e-05	-1.46138
1607.26	-1.52696		7.85378e-05	-1.46128
1608.26	-1.52697		8.00378e-05	-1.46098
1609.27	-1.52698		8.07128e-05	-1.46088
1610.28	-1.527		8.35128e-05	-1.46078
1611.29	-1.52703		8.26378e-05	-1.46058
1612.3	-1.52705		8.82128e-05	-1.46048
1613.31	-1.52707		8.45378e-05	-1.46018
1614.31	-1.52709		8.81378e-05	-1.46008
1615.32	-1.5271		8.95378e-05	-1.45988
1616.33	-1.5271		9.07628e-05	-1.45968
1617.34	-1.5271		9.15628e-05	-1.45948
1618.35	-1.52711		9.46628e-05	-1.45938
1619.36	-1.52711		9.80128e-05	-1.45928
1620.36	-1.52711		9.74628e-05	-1.45908
1621.37	-1.52712		9.92628e-05	-1.45888
1622.38	-1.52713		0.000102563	-1.45868
1623.39	-1.52714		0.000105963	-1.45848
1624.4	-1.52714		0.000105163	-1.45848
1625.41	-1.52713		0.000107513	-1.45818
1626.41	-1.52713		0.000106363	-1.45808
1627.42	-1.52715		0.000108963	-1.45798
1628.43	-1.52718		0.000110263	-1.45768
1629.44	-1.52721		0.000112563	-1.45748
1630.45	-1.52723		0.000117413	-1.45748
1631.46	-1.52724		0.000114913	-1.45728
1632.46	-1.52725		0.000116663	-1.45698
1633.47	-1.52724		0.000117463	-1.45688
1634.48	-1.52724		0.000118538	-1.45678
1635.49	-1.52723		0.000119988	-1.45658
1636.5	-1.52724		0.000120813	-1.45648
1637.51	-1.52725		0.000123688	-1.45618
1638.51	-1.52726		0.000126613	-1.45608
1639.52	-1.52726		0.000130463	-1.45588
1640.53	-1.52726		0.000132638	-1.45578
1641.54	-1.52727		0.000134588	-1.45558
1642.55	-1.52728		0.000138363	-1.45538
1643.56	-1.52729		0.000141288	-1.45528
1644.56	-1.52729		0.000143338	-1.45508
1645.57	-1.5273		0.000140738	-1.45488
1646.58	-1.5273		0.000147688	-1.45478
1647.59	-1.5273		0.000151888	-1.45458
1648.6	-1.52731		0.000156988	-1.45448
1649.61	-1.52733		0.000160863	-1.45418
1650.61	-1.52733		0.000165913	-1.45408
1651.62	-1.52732		0.000170313	-1.45388
1652.63	-1.52731		0.000174913	-1.45378
1653.64	-1.5273		0.000172113	-1.45348
1654.65	-1.5273		0.000167963	-1.45338
1655.66	-1.52729		0.000167838	-1.45328
1656.66	-1.52729		0.000169538	-1.45308
1657.67	-1.52729		0.000172263	-1.45288
1658.68	-1.52729		0.000170313	-1.45268
1659.69	-1.5273		0.000173538	-1.45258
1660.7	-1.5273		0.000173863	-1.45238
1661.71	-1.5273		0.000177138	-1.45228
1662.71	-1.52729		0.000181263	-1.45208
1663.72	-1.52729		0.000185288	-1.45188
1664.73	-1.52728		0.000185888	-1.45178
1665.74	-1.52728		0.000187613	-1.45158
1666.75	-1.52728		0.000191088	-1.45138
1667.76	-1.52728		0.000199113	-1.45128
1668.76	-1.52728		0.000201138	-1.45108
1669.77	-1.52728		0.000199538	-1.45098
1670.78	-1.52728		0.000207113	-1.45078
1671.79	-1.52729		0.000212313	-1.45058
1672.8	-1.5273		0.000209113	-1.45048
1673.81	-1.52731		0.000210713	-1.45028
1674.81	-1.52732		0.000218463	-1.45008
1675.82	-1.52733		0.000218363	-1.44988
1676.83	-1.52735		0.000219313	-1.44978
1677.84	-1.52736		0.000226313	-1.44968
1678.85	-1.52738		0.000234488	-1.44938
1679.86	-1.5274		0.000241513	-1.44928
1680.86	-1.52742		0.000246688	-1.44908
1681.87	-1.52744		0.000247163	-1.44888
1682.88	-1.52747		0.000251938	-1.44878
1683.89	-1.5275		0.000263763	-1.44868
1684.9	-1.52753		0.000265513	-1.44848
1685.91	-1.52757		0.000263613	-1.44828
1686.91	-1.5276		0.000267738	-1.44808
1687.92	-1.52763		0.000276488	-1.44788
1688.93	-1.52766		0.000286488	-1.44778
1689.94	-1.52769		0.000289863	-1.44768
1690.95	-1.52772		0.000289963	-1.44738
1691.96	-1.52773		0.000290488	-1.44728
1692.96	-1.52774		0.000297163	-1.44708
1693.97	-1.52776		0.000302013	-1.44688
1694.98	-1.52779		0.000309638	-1.44678
1695.99	-1.52783		0.000306788	-1.44658
1697	-1.52786		0.000326038	-1.44648
1698.01	-1.52787		0.000330888	-1.44628
1699.01	-1.52789		0.000326088	-1.44608
1700.02	-1.52792		0.000332838	-1.44598
1701.03	-1.52796		0.000343113	-1.44578
1702.04	-1.52802		0.000355563	-1.44568
1703.05	-1.52806		0.000357113	-1.44548
1704.05	-1.52809		0.000362288	-1.44528
1705.06	-1.52809		0.000377438	-1.44518
1706.07	-1.5281		0.000380288	-1.44488
1707.08	-1.52814		0.000380513	-1.44488
1708.09	-1.52822		0.000389388	-1.44458
1709.1	-1.52831		0.000392463	-1.44448
1710.1	-1.52834		0.000398838	-1.44428
1711.11	-1.52832		0.000405788	-1.44408
1712.12	-1.52828		0.000410913	-1.44398
1713.13	-1.52824		0.000421338	-1.44378
1714.14	-1.52821		0.000428388	-1.44358
1715.15	-1.5282		0.000437013	-1.44348
1716.15	-1.5282		0.000444713	-1.44328
1717.16	-1.5282		0.000454013	-1.44308
1718.17	-1.52821		0.000456738	-1.44298
1719.18	-1.52823		0.000455738	-1.44288
1720.19	-1.52825		0.000466213	-1.44258
1721.2	-1.52827		0.000474513	-1.44248
1722.2	-1.52827		0.000481388	-1.44228
1723.21	-1.52827		0.000479388	-1.44218
1724.22	-1.52827		0.000473938	-1.44198
1725.23	-1.5283		0.000484638	-1.44188
1726.24	-1.52832		0.000492888	-1.44168
1727.25	-1.52833		0.000499888	-1.44148
1728.25	-1.52832		0.000510913	-1.44128
1729.26	-1.5283		0.000509563	-1.44108
1730.27	-1.52829		0.000518513	-1.44098
1731.28	-1.52828		0.000524213	-1.44088
1732.29	-1.52828		0.000531638	-1.44068
1733.3	-1.52827		0.000543713	-1.44048
1734.3	-1.52826		0.000548013	-1.44038
1735.31	-1.52823		0.000552288	-1.44018
1736.32	-1.52821		0.000561788	-1.44008
1737.33	-1.52819		0.000562588	-1.43978
1738.34	-1.52818		0.000569238	-1.43968
1739.35	-1.52818		0.000579563	-1.43948
1740.35	-1.52818		0.000592713	-1.43928
1741.36	-1.52818		0.000589388	-1.43908
1742.37	-1.52818		0.000596313	-1.43898
1743.38	-1.52817		0.000604288	-1.43888
1744.39	-1.52814		0.000613538	-1.43858
1745.4	-1.52811		0.000624788	-1.43848
1746.4	-1.52807		0.000634813	-1.43838
1747.41	-1.52803		0.000647213	-1.43808
1748.42	-1.52799		0.000659588	-1.43808
1749.43	-1.52795		0.000660113	-1.43778
1750.44	-1.52792		0.000678163	-1.43768
1751.45	-1.52789		0.00067452	-1.43738
1752.45	-1.52788		0.00068702	-1.43728
1753.46	-1.52786		0.00069327	-1.43698
1754.47	-1.52783		0.00070277	-1.43688
1755.48	-1.5278		0.00071002	-1.43678
1756.49	-1.52777		0.00071402	-1.43648
1757.5	-1.52776		0.00072002	-1.43648
1758.5	-1.52775		0.00073277	-1.43618
1759.51	-1.52773		0.00074402	-1.43608
1760.52	-1.52771		0.00074902	-1.43588
1761.53	-1.52769		0.00075752	-1.43578
1762.54	-1.52768		0.00076902	-1.43548
1763.55	-1.52766		0.00078077	-1.43538
1764.55	-1.52764		0.00078927	-1.43528
1765.56	-1.5276		0.00079902	-1.43508
1766.57	-1.52756		0.00080377	-1.43488
1767.58	-1.52752		0.00080577	-1.43478
1768.59	-1.52748		0.00082227	-1.43458
1769.6	-1.52744		0.00082627	-1.43448
1770.6	-1.52742		0.00084127	-1.43428
1771.61	-1.5274		0.00084777	-1.43408
1772.62	-1.52739		0.00085127	-1.43388
1773.63	-1.52737		0.00085527	-1.43378
1774.64	-1.52735		0.00086177	-1.43368
1775.65	-1.52732		0.00086277	-1.43348
1776.65	-1.52729		0.00088377	-1.43328
1777.66	-1.52728		0.00088827	-1.43308
1778.67	-1.52726		0.00089727	-1.43288
1779.68	-1.52724		0.00089952	-1.43278
1780.69	-1.52721		0.00091777	-1.43268
1781.7	-1.52717		0.00093227	-1.43248
1782.7	-1.52713		0.00093927	-1.43218
1783.71	-1.5271		0.00093377	-1.43208
1784.72	-1.52707		0.00093502	-1.43198
1785.73	-1.52703		0.00094702	-1.43178
1786.74	-1.52699		0.00095902	-1.43168
1787.75	-1.52695		0.00097677	-1.43138
1788.75	-1.52694		0.00098677	-1.43128
1789.76	-1.52692		0.00099052	-1.43118
1790.77	-1.52691		0.00100527	-1.43088
1791.78	-1.5269		0.00101177	-1.43068
1792.79	-1.52691		0.00102377	-1.43058
1793.8	-1.52698		0.00101877	-1.43048
1794.8	-1.5271		0.00102552	-1.43028
1795.81	-1.5272		0.00104027	-1.43008
1796.82	-1.52724		0.00104252	-1.42988
1797.83	-1.52722		0.00104802	-1.42968
1798.84	-1.52716		0.00104952	-1.42968
1799.84	-1.52707		0.00106477	-1.42948
			0.00107727	-1.42928
			0.00108627	-1.42908
			0.00110102	-1.42888
			0.00110652	-1.42878
			0.00111327	-1.42858
			0.00112302	-1.42838
			0.00113602	-1.42838
			0.00114327	-1.42808
			0.00115252	-1.42798
			0.00115327	-1.42778
			0.00116727	-1.42768
			0.00117402	-1.42748
			0.00118127	-1.42728
			0.00119377	-1.42708
			0.00120952	-1.42688
			0.00121852	-1.42678
			0.00122277	-1.42658
			0.00123427	-1.42648
			0.00124552	-1.42628
			0.00125577	-1.42618
			0.00125802	-1.42598
			0.00125852	-1.42578
			0.00127327	-1.42568
			0.00127552	-1.42538
			0.00128677	-1.42528
			0.00129727	-1.42508
			0.00130127	-1.42488
			0.00130977	-1.42468
			0.00131927	-1.42468
			0.00132627	-1.42448
			0.00134052	-1.42428
			0.00135977	-1.42408
			0.00135802	-1.42388
			0.00135802	-1.42378
			0.00136827	-1.42368
			0.00137377	-1.42338
			0.00139427	-1.42328
			0.00139852	-1.42318
			0.00141377	-1.42288
			0.00141327	-1.42278
			0.00142852	-1.42258
			0.00144327	-1.42248
			0.00144827	-1.42228
			0.00147327	-1.42208
			0.00149002	-1.42188
			0.00149552	-1.42178
			0.00150702	-1.42168
			0.00151252	-1.42148
			0.00151902	-1.42128
			0.00153602	-1.42108
			0.00154527	-1.42088
			0.00155502	-1.42068
			0.00156552	-1.42058
			0.00157877	-1.42048
			0.00158227	-1.42028
			0.00159552	-1.42008
			0.00160127	-1.41988
			0.00161602	-1.41978
			0.00163327	-1.41968
			0.00165002	-1.41938
			0.00166177	-1.41928
			0.00166802	-1.41908
			0.00168252	-1.41888
			0.00168727	-1.41888
			0.00170152	-1.41858
			0.00171127	-1.41848
			0.00173327	-1.41828
			0.00175702	-1.41808
			0.00176977	-1.41788
			0.00178127	-1.41778
			0.00179602	-1.41768
			0.00181827	-1.41738
			0.00182927	-1.41728
			0.00185077	-1.41708
			0.00186927	-1.41688
			0.00187577	-1.41678
			0.00190302	-1.41658
			0.00191477	-1.41648
			0.00193202	-1.41618
			0.00195902	-1.41618
			0.00198452	-1.41588
			0.00199302	-1.41578
			0.00200552	-1.41558
			0.00202327	-1.41538
			0.00203777	-1.41528
			0.00205202	-1.41508
			0.00206377	-1.41488
			0.00208777	-1.41478
			0.00209952	-1.41458
			0.00211902	-1.41438
			0.00213527	-1.41428
			0.00214302	-1.41408
			0.00216327	-1.41398
			0.00217502	-1.41378
			0.00218102	-1.41358
			0.00221452	-1.41338
			0.00223702	-1.41328
			0.00227052	-1.41308
			0.00228077	-1.41298
			0.00229927	-1.41278
			0.00232277	-1.41258
			0.00233252	-1.41248
			0.00235702	-1.41218
			0.00237652	-1.41218
			0.00238952	-1.41198
			0.00240902	-1.41178
			0.00243577	-1.41168
			0.00245027	-1.41138
			0.00247152	-1.41128
			0.00248827	-1.41108
			0.00250002	-1.41088
			0.00251652	-1.41088
			0.00253627	-1.41058
			0.00255052	-1.41048
			0.00256127	-1.41028
			0.00256577	-1.41018
			0.00258677	-1.40998
			0.00259827	-1.40978
			0.00261452	-1.40968
			0.00264327	-1.40948
			0.00266527	-1.40928
			0.00266527	-1.40918
			0.00270302	-1.40888
			0.00271802	-1.40878
			0.00274852	-1.40858
			0.00276127	-1.40848
			0.00280052	-1.40828
			0.00280902	-1.40808
			0.00282152	-1.40798
			0.00285227	-1.40778
			0.00285952	-1.40768
			0.00289102	-1.40738
			0.00289627	-1.40728
			0.00291052	-1.40718
			0.00293802	-1.40698
			0.00294777	-1.40688
			0.00297277	-1.40658
			0.00299002	-1.40648
			0.00301677	-1.40628
			0.00303427	-1.40608
			0.00306102	-1.40598
			0.00308752	-1.40578
			0.00312452	-1.40568
			0.00314602	-1.40548
			0.00315127	-1.40528
			0.00320502	-1.40518
			0.00321677	-1.40498
			0.00326452	-1.40478
			0.00328052	-1.40468
			0.00329402	-1.40448
			0.00332802	-1.40428
			0.00335177	-1.40408
			0.00336902	-1.40388
			0.00339027	-1.40378
			0.00339577	-1.40368
			0.00341752	-1.40338
			0.00345202	-1.40328
			0.00348227	-1.40318
			0.00352302	-1.40298
			0.00354277	-1.40288
			0.00357477	-1.40258
			0.00359327	-1.40248
			0.00361852	-1.40238
			0.00364527	-1.40218
			0.00365802	-1.40198
			0.00367202	-1.40178
			0.00370502	-1.40178
			0.00373352	-1.40148
			0.00376677	-1.40128
			0.00381177	-1.40108
			0.00382302	-1.40098
			0.00386877	-1.40078
			0.00389727	-1.40068
			0.00391902	-1.40048
			0.00394627	-1.40028
			0.00395027	-1.40008
			0.00398052	-1.39998
			0.00401477	-1.39978
			0.00403452	-1.39968
			0.00404627	-1.39948
			0.00407652	-1.39928
			0.00409902	-1.39908
			0.00412327	-1.39898
			0.00414802	-1.39888
			0.00418427	-1.39868
			0.00421327	-1.39848
			0.00423302	-1.39828
			0.00426052	-1.39818
			0.00428627	-1.39788
			0.00429152	-1.39778
			0.00432127	-1.39768
			0.00435602	-1.39748
			0.00436302	-1.39728
			0.00439077	-1.39708
			0.00442127	-1.39698
			0.00446127	-1.39688
			0.00448002	-1.39668
			0.00450802	-1.39648
			0.00452702	-1.39628
			0.00456127	-1.39618
			0.00459502	-1.39588
			0.00461277	-1.39588
			0.00462102	-1.39568
			0.00464802	-1.39538
			0.00466527	-1.39528
			0.00468527	-1.39518
			0.00473227	-1.39498
			0.00477402	-1.39488
			0.00478202	-1.39468
			0.00480102	-1.39448
			0.00483402	-1.39438
			0.00486302	-1.39418
[truncated: 1,966 more rows]

## Sheet: DP590
Open Circuit Potential Measurement					Potentiodynamic Polarization
Time	Voltage				Current	Voltage
Seconds	V vs SCE				A/cm2	V vs SCE
1.00832	-1.1				2.92976e-05	-1.2793
2.01663	-1.1				2.92976e-05	-1.2792
3.02495	-1.1				2.92976e-05	-1.279
4.03327	-1.1				2.86776e-05	-1.2788
5.04158	-1.1				2.84926e-05	-1.2788
6.0499	-1.1				2.83026e-05	-1.2786
7.05822	-1.1				2.81276e-05	-1.2784
8.06653	-1.1				2.79626e-05	-1.2782
9.07485	-1.1				2.78026e-05	-1.278
10.0832	-1.1				2.76526e-05	-1.2778
11.0915	-1.1				2.75151e-05	-1.2777
12.0998	-1.1				2.73751e-05	-1.2775
13.1081	-1.1				2.72451e-05	-1.2774
14.1164	-1.1				2.71251e-05	-1.2772
15.1247	-1.1				2.70026e-05	-1.277
16.1331	-1.1				2.69101e-05	-1.2769
17.1414	-1.1				2.68101e-05	-1.2767
18.1497	-1.1				2.67126e-05	-1.2765
19.158	-1.1				2.66276e-05	-1.2764
20.1663	-1.1				2.65501e-05	-1.2762
21.1746	-1.1				2.64726e-05	-1.2761
22.183	-1.1				2.64076e-05	-1.2758
23.1913	-1.1				2.63501e-05	-1.2757
24.1996	-1.1				2.62926e-05	-1.2755
25.2079	-1.1				2.62451e-05	-1.2754
26.2162	-1.1				2.62051e-05	-1.2753
27.2245	-1.1				2.61651e-05	-1.275
28.2329	-1.1				2.61351e-05	-1.2748
29.2412	-1.1				2.61126e-05	-1.2747
30.2495	-1.1				2.60876e-05	-1.2745
31.2578	-1.1				2.60726e-05	-1.2744
32.2661	-1.1				2.60651e-05	-1.2742
33.2744	-1.1				2.60526e-05	-1.274
34.2828	-1.1				2.60526e-05	-1.2739
35.2911	-1.1				2.60576e-05	-1.2737
36.2994	-1.1				2.60551e-05	-1.2735
37.3077	-1.1				2.60676e-05	-1.2734
38.316	-1.1				2.60801e-05	-1.2733
39.3243	-1.1				2.60876e-05	-1.273
40.3327	-1.1				2.61076e-05	-1.2729
41.341	-1.1				2.61251e-05	-1.2728
42.3493	-1.1				2.61426e-05	-1.2725
43.3576	-1.1				2.61676e-05	-1.2724
44.3659	-1.1				2.61876e-05	-1.2722
45.3742	-1.1				2.62051e-05	-1.272
46.3826	-1.1				2.62301e-05	-1.2719
47.3909	-1.1				2.62576e-05	-1.2717
48.3992	-1.1				2.62776e-05	-1.2715
49.4075	-1.1				2.63026e-05	-1.2714
50.4158	-1.1				2.63226e-05	-1.2712
51.4241	-1.1				2.63426e-05	-1.271
52.4325	-1.1				2.63701e-05	-1.2709
53.4408	-1.1				2.63926e-05	-1.2707
54.4491	-1.1				2.64101e-05	-1.2706
55.4574	-1.1				2.64276e-05	-1.2704
56.4657	-1.1				2.64426e-05	-1.2702
57.474	-1.1				2.64526e-05	-1.27
58.4824	-1.1				2.64626e-05	-1.2699
59.4907	-1.1				2.64676e-05	-1.2697
60.499	-1.1				2.64651e-05	-1.2695
61.5073	-1.1				2.64626e-05	-1.2694
62.5156	-1.1				2.64576e-05	-1.2693
63.5239	-1.1				2.64426e-05	-1.269
64.5323	-1.1				2.64326e-05	-1.2689
65.5406	-1.1				2.64176e-05	-1.2688
66.5489	-1.1				2.63926e-05	-1.2686
67.5572	-1.1				2.63751e-05	-1.2684
68.5655	-1.1				2.63576e-05	-1.2682
69.5738	-1.1				2.63326e-05	-1.268
70.5822	-1.1				2.63126e-05	-1.2678
71.5905	-1.1				2.62926e-05	-1.2677
72.5988	-1.1				2.62651e-05	-1.2675
73.6071	-1.1				2.62426e-05	-1.2674
74.6154	-1.1				2.62226e-05	-1.2672
75.6237	-1.1				2.61976e-05	-1.267
76.6321	-1.1				2.61776e-05	-1.2669
77.6404	-1.1				2.61576e-05	-1.2666
78.6487	-1.1				2.61351e-05	-1.2665
79.657	-1.1				2.61176e-05	-1.2664
80.6653	-1.1				2.61026e-05	-1.2662
81.6736	-1.1				2.60826e-05	-1.266
82.682	-1.1				2.60726e-05	-1.2659
83.6903	-1.1				2.60576e-05	-1.2656
84.6986	-1.1				2.60401e-05	-1.2655
85.7069	-1.1				2.60326e-05	-1.2654
86.7152	-1.1				2.60226e-05	-1.2652
87.7235	-1.1				2.60076e-05	-1.265
88.7319	-1.1				2.59976e-05	-1.2649
89.7402	-1.1				2.59901e-05	-1.2648
90.7485	-1.1				2.59776e-05	-1.2645
91.7568	-1.1				2.59726e-05	-1.2644
92.7651	-1.1				2.59626e-05	-1.2642
93.7734	-1.1				2.59501e-05	-1.264
94.7818	-1.1				2.59401e-05	-1.2638
95.79	-1.1				2.59326e-05	-1.2638
96.798	-1.1				2.59201e-05	-1.2635
97.807	-1.1				2.59151e-05	-1.2634
98.815	-1.1				2.59076e-05	-1.2632
99.823	-1.1				2.58976e-05	-1.263
100.832	-1.1				2.58926e-05	-1.2629
101.84	-1.1				2.58876e-05	-1.2628
102.848	-1.1				2.58776e-05	-1.2626
103.857	-1.1				2.58751e-05	-1.2625
104.865	-1.1				2.58726e-05	-1.2622
105.873	-1.1				2.58676e-05	-1.262
106.882	-1.1				2.58701e-05	-1.2618
107.89	-1.1				2.58751e-05	-1.2616
108.898	-1.1				2.58776e-05	-1.2615
109.907	-1.1				2.58876e-05	-1.2614
110.915	-1.1				2.58926e-05	-1.2612
111.923	-1.1				2.59001e-05	-1.261
112.931	-1.1				2.59126e-05	-1.2609
113.94	-1.1				2.59201e-05	-1.2607
114.948	-1.1				2.59301e-05	-1.2605
115.956	-1.1				2.59426e-05	-1.2603
116.965	-1.1				2.59551e-05	-1.2602
117.973	-1.1				2.59651e-05	-1.26
118.981	-1.11				2.59751e-05	-1.2598
119.99	-1.11				2.59876e-05	-1.2598
120.998	-1.11				2.59926e-05	-1.2595
122.006	-1.11				2.60001e-05	-1.2593
123.015	-1.11				2.60076e-05	-1.2592
124.023	-1.11				2.60076e-05	-1.2591
125.031	-1.11				2.60076e-05	-1.2589
126.04	-1.11				2.60076e-05	-1.2588
127.048	-1.11				2.59976e-05	-1.2586
128.056	-1.11				2.59901e-05	-1.2584
129.065	-1.11				2.59776e-05	-1.2582
130.073	-1.11				2.59626e-05	-1.258
131.081	-1.11				2.59426e-05	-1.2579
132.089	-1.11				2.59176e-05	-1.2577
133.098	-1.11				2.58876e-05	-1.2575
134.106	-1.11				2.58601e-05	-1.2574
135.114	-1.11				2.58276e-05	-1.2572
136.123	-1.11				2.57926e-05	-1.257
137.131	-1.11				2.57601e-05	-1.2569
138.139	-1.11				2.57226e-05	-1.2568
139.148	-1.11				2.56801e-05	-1.2566
140.156	-1.11				2.56426e-05	-1.2564
141.164	-1.11				2.56026e-05	-1.2563
142.173	-1.11				2.55526e-05	-1.256
143.181	-1.11				2.55151e-05	-1.2559
144.189	-1.11				2.54701e-05	-1.2558
145.198	-1.11				2.54201e-05	-1.2555
146.206	-1.11				2.53776e-05	-1.2554
147.214	-1.11				2.53351e-05	-1.2552
148.223	-1.11				2.52851e-05	-1.255
149.231	-1.11				2.52376e-05	-1.2549
150.239	-1.11				2.51951e-05	-1.2548
151.247	-1.11				2.51451e-05	-1.2546
152.256	-1.11				2.51026e-05	-1.2544
153.264	-1.11				2.50601e-05	-1.2543
154.272	-1.11				2.50126e-05	-1.254
155.281	-1.11				2.49726e-05	-1.254
156.289	-1.11				2.49376e-05	-1.2538
157.297	-1.11				2.48926e-05	-1.2536
158.306	-1.11				2.48601e-05	-1.2534
159.314	-1.11				2.48276e-05	-1.2533
160.322	-1.11				2.47926e-05	-1.2531
161.331	-1.11				2.47626e-05	-1.2529
162.339	-1.11				2.47401e-05	-1.2527
163.347	-1.11				2.47151e-05	-1.2526
164.356	-1.11				2.46951e-05	-1.2524
165.364	-1.11				2.46826e-05	-1.2523
166.372	-1.11				2.46701e-05	-1.252
167.381	-1.11				2.46676e-05	-1.252
168.389	-1.11				2.46726e-05	-1.2518
169.397	-1.11				2.46726e-05	-1.2516
170.405	-1.11				2.46826e-05	-1.2514
171.414	-1.11				2.47001e-05	-1.2512
172.422	-1.11				2.47226e-05	-1.2511
173.43	-1.11				2.47501e-05	-1.2509
174.439	-1.11				2.47826e-05	-1.2508
175.447	-1.11				2.48201e-05	-1.2505
176.455	-1.11				2.48651e-05	-1.2505
177.464	-1.11				2.49176e-05	-1.2503
178.472	-1.11				2.49676e-05	-1.2501
179.48	-1.11				2.50251e-05	-1.2499
180.489	-1.11				2.50901e-05	-1.2498
181.497	-1.11				2.51501e-05	-1.2496
182.505	-1.11				2.52176e-05	-1.2494
183.514	-1.11				2.52876e-05	-1.2493
184.522	-1.11				2.53526e-05	-1.2491
185.53	-1.11				2.54226e-05	-1.2489
186.539	-1.11				2.54926e-05	-1.2488
187.547	-1.11				2.55601e-05	-1.2486
188.555	-1.11				2.56276e-05	-1.2484
189.564	-1.11				2.56951e-05	-1.2483
190.572	-1.11				2.57576e-05	-1.248
191.58	-1.11				2.58226e-05	-1.2479
192.588	-1.11				2.58826e-05	-1.2478
193.597	-1.11				2.59376e-05	-1.2476
194.605	-1.11				2.59901e-05	-1.2474
195.613	-1.11				2.60476e-05	-1.2473
196.622	-1.11				2.60926e-05	-1.2471
197.63	-1.11				2.61426e-05	-1.2469
198.638	-1.11				2.61851e-05	-1.2467
199.647	-1.11				2.62201e-05	-1.2466
200.655	-1.11				2.62601e-05	-1.2464
201.663	-1.11				2.62951e-05	-1.2463
202.672	-1.11				2.63276e-05	-1.246
203.68	-1.11				2.63551e-05	-1.2459
204.688	-1.11				2.63826e-05	-1.2458
205.697	-1.11				2.64051e-05	-1.2455
206.705	-1.11				2.64276e-05	-1.2454
207.713	-1.11				2.64501e-05	-1.2452
208.722	-1.11				2.64676e-05	-1.2451
209.73	-1.11				2.64826e-05	-1.2449
210.738	-1.11				2.65001e-05	-1.2448
211.746	-1.11				2.65126e-05	-1.2446
212.755	-1.11				2.65251e-05	-1.2444
213.763	-1.11				2.65426e-05	-1.2443
214.771	-1.11				2.65526e-05	-1.2441
215.78	-1.11				2.65726e-05	-1.244
216.788	-1.11				2.65901e-05	-1.2438
217.796	-1.11				2.66101e-05	-1.2435
218.805	-1.11				2.66326e-05	-1.2434
219.813	-1.11				2.66576e-05	-1.2432
220.821	-1.11				2.66851e-05	-1.2431
221.83	-1.11				2.67176e-05	-1.2429
222.838	-1.11				2.67526e-05	-1.2428
223.846	-1.11				2.67876e-05	-1.2426
224.855	-1.11				2.68226e-05	-1.2424
225.863	-1.11				2.68651e-05	-1.2423
226.871	-1.11				2.69001e-05	-1.2421
227.88	-1.11				2.69451e-05	-1.2419
228.888	-1.11				2.69876e-05	-1.2418
229.896	-1.11				2.70251e-05	-1.2416
230.904	-1.11				2.70651e-05	-1.2414
231.913	-1.11				2.71076e-05	-1.2413
232.921	-1.11				2.71426e-05	-1.241
233.929	-1.11				2.71851e-05	-1.2409
234.938	-1.11				2.72276e-05	-1.2408
235.946	-1.11				2.72651e-05	-1.2406
236.954	-1.11				2.73101e-05	-1.2404
237.963	-1.11				2.73551e-05	-1.2402
238.971	-1.11				2.73951e-05	-1.2401
239.979	-1.11				2.74376e-05	-1.2399
240.988	-1.11				2.74801e-05	-1.2398
241.996	-1.11				2.75226e-05	-1.2396
243.004	-1.11				2.75701e-05	-1.2394
244.013	-1.11				2.76076e-05	-1.2392
245.021	-1.11				2.76526e-05	-1.2391
246.029	-1.11				2.77001e-05	-1.239
247.038	-1.11				2.77376e-05	-1.2387
248.046	-1.11				2.77801e-05	-1.2386
249.054	-1.11				2.78226e-05	-1.2384
250.063	-1.11				2.78626e-05	-1.2382
251.071	-1.11				2.79026e-05	-1.2381
252.079	-1.11				2.79426e-05	-1.2379
253.087	-1.11				2.79801e-05	-1.2377
254.096	-1.11				2.80201e-05	-1.2376
255.104	-1.11				2.80551e-05	-1.2374
256.112	-1.11				2.80876e-05	-1.2372
257.121	-1.11				2.81201e-05	-1.2371
258.129	-1.11				2.81501e-05	-1.237
259.137	-1.11				2.81701e-05	-1.2367
260.146	-1.11				2.81976e-05	-1.2366
261.154	-1.11				2.82201e-05	-1.2364
262.162	-1.11				2.82376e-05	-1.2362
263.171	-1.11				2.82526e-05	-1.2361
264.179	-1.11				2.82676e-05	-1.2359
265.187	-1.11				2.82776e-05	-1.2358
266.196	-1.11				2.82901e-05	-1.2356
267.204	-1.11				2.82976e-05	-1.2355
268.212	-1.11				2.83001e-05	-1.2352
269.221	-1.11				2.83076e-05	-1.2351
270.229	-1.11				2.83001e-05	-1.2349
271.237	-1.11				2.83026e-05	-1.2347
272.245	-1.11				2.83051e-05	-1.2346
273.254	-1.11				2.83101e-05	-1.2344
274.262	-1.11				2.83101e-05	-1.2342
275.27	-1.11				2.83176e-05	-1.2341
276.279	-1.11				2.83201e-05	-1.2339
277.287	-1.11				2.83201e-05	-1.2337
278.295	-1.11				2.83276e-05	-1.2336
279.304	-1.11				2.83326e-05	-1.2334
280.312	-1.11				2.83326e-05	-1.2332
281.32	-1.11				2.83376e-05	-1.2331
282.329	-1.11				2.83401e-05	-1.2329
283.337	-1.11				2.83376e-05	-1.2327
284.345	-1.11				2.83401e-05	-1.2326
285.354	-1.11				2.83401e-05	-1.2324
286.362	-1.11				2.83326e-05	-1.2321
287.37	-1.11				2.83301e-05	-1.2321
288.379	-1.11				2.83226e-05	-1.2319
289.387	-1.11				2.83076e-05	-1.2317
290.395	-1.11				2.82976e-05	-1.2316
291.403	-1.11				2.82826e-05	-1.2314
292.412	-1.11				2.82651e-05	-1.2312
293.42	-1.11				2.82451e-05	-1.2311
294.428	-1.11				2.82276e-05	-1.2309
295.437	-1.11				2.82001e-05	-1.2308
296.445	-1.11				2.81776e-05	-1.2306
297.453	-1.11				2.81501e-05	-1.2304
298.462	-1.11				2.81226e-05	-1.2302
299.47	-1.11				2.80951e-05	-1.23
300.478	-1.11				2.80676e-05	-1.2299
301.487	-1.11				2.80376e-05	-1.2298
302.495	-1.11				2.80101e-05	-1.2296
303.503	-1.11				2.79826e-05	-1.2294
304.512	-1.11				2.79601e-05	-1.2292
305.52	-1.11				2.79376e-05	-1.2291
306.528	-1.11				2.79176e-05	-1.229
307.537	-1.11				2.78951e-05	-1.2287
308.545	-1.11				2.78776e-05	-1.2286
309.553	-1.11				2.78626e-05	-1.2285
310.561	-1.11				2.78501e-05	-1.2282
311.57	-1.11				2.78426e-05	-1.2281
312.578	-1.11				2.78351e-05	-1.2279
313.586	-1.11				2.78276e-05	-1.2277
314.595	-1.11				2.78276e-05	-1.2276
315.603	-1.11				2.78301e-05	-1.2274
316.611	-1.11				2.78351e-05	-1.2272
317.62	-1.11				2.78451e-05	-1.227
318.628	-1.11				2.78576e-05	-1.2269
319.636	-1.11				2.78701e-05	-1.2267
320.645	-1.11				2.78876e-05	-1.2266
321.653	-1.11				2.79076e-05	-1.2264
322.661	-1.11				2.79226e-05	-1.2262
323.67	-1.11				2.79426e-05	-1.2261
324.678	-1.11				2.79676e-05	-1.2259
325.686	-1.11				2.79826e-05	-1.2257
326.695	-1.11				2.80051e-05	-1.2256
327.703	-1.11				2.80226e-05	-1.2254
328.711	-1.11				2.80376e-05	-1.2252
329.72	-1.11				2.80551e-05	-1.2251
330.728	-1.11				2.80676e-05	-1.2249
331.736	-1.11				2.80776e-05	-1.2247
332.744	-1.11				2.80851e-05	-1.2246
333.753	-1.11				2.80926e-05	-1.2244
334.761	-1.11				2.80926e-05	-1.2242
335.769	-1.11				2.80926e-05	-1.2241
336.778	-1.11				2.80901e-05	-1.2239
337.786	-1.11				2.80801e-05	-1.2237
338.794	-1.11				2.80776e-05	-1.2236
339.803	-1.11				2.80651e-05	-1.2234
340.811	-1.11				2.80551e-05	-1.2232
341.819	-1.11				2.80426e-05	-1.2231
342.828	-1.11				2.80276e-05	-1.2229
343.836	-1.11				2.80151e-05	-1.2227
344.844	-1.11				2.80026e-05	-1.2226
345.853	-1.11				2.79951e-05	-1.2225
346.861	-1.11				2.79851e-05	-1.2222
347.869	-1.11				2.79826e-05	-1.2221
348.878	-1.11				2.79826e-05	-1.222
349.886	-1.11				2.79826e-05	-1.2218
350.894	-1.11				2.79926e-05	-1.2215
351.902	-1.11				2.80051e-05	-1.2214
352.911	-1.11				2.80176e-05	-1.2212
353.919	-1.11				2.80376e-05	-1.2211
354.927	-1.11				2.80576e-05	-1.221
355.936	-1.11				2.80801e-05	-1.2208
356.944	-1.11				2.81076e-05	-1.2205
357.952	-1.11				2.81351e-05	-1.2204
358.961	-1.11				2.81626e-05	-1.2202
359.969	-1.11				2.81976e-05	-1.22
360.977	-1.11				2.82276e-05	-1.2199
361.986	-1.11				2.82601e-05	-1.2197
362.994	-1.11				2.82976e-05	-1.2196
364.002	-1.11				2.83326e-05	-1.2194
365.011	-1.11				2.83676e-05	-1.2192
366.019	-1.11				2.84026e-05	-1.219
367.027	-1.11				2.84426e-05	-1.2189
368.036	-1.11				2.84751e-05	-1.2187
369.044	-1.11				2.85101e-05	-1.2186
370.052	-1.11				2.85451e-05	-1.2184
371.06	-1.11				2.85726e-05	-1.2182
372.069	-1.11				2.86051e-05	-1.2181
373.077	-1.11				2.86351e-05	-1.218
374.085	-1.11				2.86576e-05	-1.2178
375.094	-1.11				2.86826e-05	-1.2176
376.102	-1.11				2.87076e-05	-1.2174
377.11	-1.11				2.87276e-05	-1.2172
378.119	-1.11				2.87476e-05	-1.2172
379.127	-1.11				2.87651e-05	-1.217
380.135	-1.11				2.87776e-05	-1.2168
381.144	-1.11				2.87926e-05	-1.2166
382.152	-1.11				2.88026e-05	-1.2164
383.16	-1.11				2.88076e-05	-1.2162
384.169	-1.11				2.88126e-05	-1.2161
385.177	-1.11				2.88176e-05	-1.216
386.185	-1.11				2.88126e-05	-1.2157
387.194	-1.11				2.88101e-05	-1.2156
388.202	-1.11				2.88026e-05	-1.2154
389.21	-1.11				2.87876e-05	-1.2152
390.219	-1.11				2.87751e-05	-1.2151
391.227	-1.11				2.87576e-05	-1.2149
392.235	-1.11				2.87351e-05	-1.2147
393.243	-1.11				2.87101e-05	-1.2146
394.252	-1.11				2.86851e-05	-1.2144
395.26	-1.11				2.86526e-05	-1.2142
396.268	-1.11				2.86226e-05	-1.2141
397.277	-1.11				2.85876e-05	-1.214
398.285	-1.11				2.85501e-05	-1.2137
399.293	-1.11				2.85126e-05	-1.2136
400.302	-1.11				2.84776e-05	-1.2134
401.31	-1.11				2.84326e-05	-1.2132
402.318	-1.11				2.83926e-05	-1.213
403.327	-1.11				2.83576e-05	-1.2129
404.335	-1.11				2.83126e-05	-1.2127
405.343	-1.11				2.82726e-05	-1.2126
406.352	-1.11				2.82351e-05	-1.2124
407.36	-1.11				2.81951e-05	-1.2122
408.368	-1.11				2.81601e-05	-1.2121
409.376	-1.11				2.81251e-05	-1.2119
410.385	-1.11				2.80851e-05	-1.2118
411.393	-1.11				2.80501e-05	-1.2115
412.401	-1.11				2.80176e-05	-1.2114
413.41	-1.11				2.79851e-05	-1.2112
414.418	-1.11				2.79551e-05	-1.211
415.426	-1.11				2.79251e-05	-1.2109
416.435	-1.11				2.79001e-05	-1.2108
417.443	-1.11				2.78726e-05	-1.2105
418.451	-1.11				2.78551e-05	-1.2104
419.46	-1.11				2.78326e-05	-1.2102
420.468	-1.11				2.78176e-05	-1.2101
421.476	-1.11				2.78026e-05	-1.2099
422.485	-1.11				2.77926e-05	-1.2097
423.493	-1.11				2.77851e-05	-1.2096
424.501	-1.11				2.77776e-05	-1.2094
425.51	-1.11				2.77726e-05	-1.2092
426.518	-1.11				2.77751e-05	-1.2091
427.526	-1.11				2.77801e-05	-1.2089
428.535	-1.11				2.77851e-05	-1.2087
429.543	-1.11				2.77926e-05	-1.2086
430.551	-1.11				2.78076e-05	-1.2084
431.559	-1.11				2.78201e-05	-1.2083
432.568	-1.11				2.78351e-05	-1.2081
433.576	-1.11				2.78526e-05	-1.2079
434.584	-1.11				2.78701e-05	-1.2077
435.593	-1.11				2.78926e-05	-1.2076
436.601	-1.11				2.79151e-05	-1.2075
437.609	-1.11				2.79376e-05	-1.2073
438.618	-1.11				2.79626e-05	-1.207
439.626	-1.11				2.79926e-05	-1.2069
440.634	-1.11				2.80176e-05	-1.2067
441.643	-1.11				2.80476e-05	-1.2066
442.651	-1.11				2.80801e-05	-1.2064
443.659	-1.11				2.81126e-05	-1.2063
444.668	-1.11				2.81451e-05	-1.2061
445.676	-1.11				2.81826e-05	-1.2059
446.684	-1.11				2.82176e-05	-1.2058
447.693	-1.11				2.82526e-05	-1.2056
448.701	-1.11				2.82926e-05	-1.2054
449.709	-1.11				2.83326e-05	-1.2053
450.717	-1.11				2.83726e-05	-1.2051
451.726	-1.11				2.84126e-05	-1.205
452.734	-1.11				2.84526e-05	-1.2048
453.742	-1.11				2.84926e-05	-1.2046
454.751	-1.11				2.85351e-05	-1.2044
455.759	-1.11				2.85751e-05	-1.2042
456.767	-1.11				2.86176e-05	-1.2041
457.776	-1.11				2.86626e-05	-1.2039
458.784	-1.11				2.87026e-05	-1.2038
459.792	-1.11				2.87476e-05	-1.2036
460.801	-1.11				2.87926e-05	-1.2034
461.809	-1.11				2.88376e-05	-1.2032
462.817	-1.11				2.88826e-05	-1.2031
463.826	-1.11				2.89326e-05	-1.2029
464.834	-1.11				2.89751e-05	-1.2027
465.842	-1.11				2.90251e-05	-1.2026
466.851	-1.11				2.90751e-05	-1.2024
467.859	-1.11				2.91201e-05	-1.2022
468.867	-1.11				2.91726e-05	-1.2021
469.875	-1.11				2.92201e-05	-1.2019
470.884	-1.11				2.92676e-05	-1.2018
471.892	-1.11				2.93176e-05	-1.2015
472.9	-1.11				2.93651e-05	-1.2014
473.909	-1.11				2.94126e-05	-1.2012
474.917	-1.11				2.94601e-05	-1.201
475.925	-1.11				2.95076e-05	-1.2009
476.934	-1.11				2.95501e-05	-1.2007
477.942	-1.11				2.95951e-05	-1.2005
478.95	-1.11				2.96401e-05	-1.2004
479.959	-1.11				2.96801e-05	-1.2002
480.967	-1.11				2.97226e-05	-1.2001
481.975	-1.11				2.97626e-05	-1.1999
482.984	-1.11				2.98001e-05	-1.1997
483.992	-1.11				2.98326e-05	-1.1996
485	-1.11				2.98701e-05	-1.1995
486.009	-1.11				2.99001e-05	-1.1992
487.017	-1.11				2.99276e-05	-1.1991
488.025	-1.11				2.99526e-05	-1.199
489.034	-1.11				2.99726e-05	-1.1987
490.042	-1.11				2.99901e-05	-1.1985
491.05	-1.11				3.00076e-05	-1.1984
492.058	-1.11				3.00176e-05	-1.1982
493.067	-1.11				3.00301e-05	-1.198
494.075	-1.11				3.00326e-05	-1.1979
495.083	-1.11				3.00326e-05	-1.1976
496.092	-1.11				3.00351e-05	-1.1975
497.1	-1.11				3.00326e-05	-1.1974
498.108	-1.11				3.00276e-05	-1.1973
499.117	-1.11				3.00251e-05	-1.1971
500.125	-1.11				3.00226e-05	-1.1969
501.133	-1.11				3.00151e-05	-1.1968
502.142	-1.11				3.00076e-05	-1.1966
503.15	-1.11				3.00026e-05	-1.1964
504.158	-1.11				2.99926e-05	-1.1962
505.167	-1.11				2.99876e-05	-1.1961
506.175	-1.11				2.99801e-05	-1.1959
507.183	-1.11				2.99701e-05	-1.1957
508.192	-1.11				2.99651e-05	-1.1956
509.2	-1.11				2.99601e-05	-1.1954
510.208	-1.11				2.99526e-05	-1.1952
511.216	-1.11				2.99476e-05	-1.1951
512.225	-1.11				2.99476e-05	-1.1949
513.233	-1.11				2.99401e-05	-1.1947
514.241	-1.11				2.99426e-05	-1.1946
515.25	-1.11				2.99426e-05	-1.1944
516.258	-1.11				2.99426e-05	-1.1942
517.266	-1.11				2.99476e-05	-1.194
518.275	-1.11				2.99526e-05	-1.1939
519.283	-1.11				2.99526e-05	-1.1937
520.291	-1.11				2.99576e-05	-1.1935
521.3	-1.11				2.99626e-05	-1.1934
522.308	-1.11				2.99676e-05	-1.1932
523.316	-1.11				2.99726e-05	-1.193
524.325	-1.11				2.99801e-05	-1.1929
525.333	-1.11				2.99801e-05	-1.1927
526.341	-1.11				2.99876e-05	-1.1926
527.35	-1.11				2.99926e-05	-1.1924
528.358	-1.11				2.99876e-05	-1.1922
529.366	-1.11				2.99926e-05	-1.1921
530.375	-1.11				2.99901e-05	-1.1919
531.383	-1.11				2.99851e-05	-1.1918
532.391	-1.11				2.99851e-05	-1.1915
533.399	-1.11				2.99801e-05	-1.1914
534.408	-1.11				2.99726e-05	-1.1913
535.416	-1.11				2.99626e-05	-1.191
536.424	-1.11				2.99576e-05	-1.191
537.433	-1.11				2.99426e-05	-1.1908
538.441	-1.11				2.99301e-05	-1.1905
539.449	-1.11				2.99201e-05	-1.1905
540.458	-1.11				2.99026e-05	-1.1902
541.466	-1.11				2.98851e-05	-1.1901
542.474	-1.11				2.98676e-05	-1.1899
543.483	-1.11				2.98476e-05	-1.1897
544.491	-1.11				2.98301e-05	-1.1896
545.499	-1.11				2.98126e-05	-1.1894
546.508	-1.11				2.97926e-05	-1.1892
547.516	-1.11				2.97701e-05	-1.1891
548.524	-1.11				2.97526e-05	-1.1889
549.533	-1.11				2.97226e-05	-1.1887
550.541	-1.11				2.97026e-05	-1.1886
551.549	-1.11				2.96776e-05	-1.1884
552.557	-1.11				2.96526e-05	-1.1883
553.566	-1.11				2.96376e-05	-1.188
554.574	-1.11				2.96151e-05	-1.1878
555.582	-1.11				2.95901e-05	-1.1878
556.591	-1.11				2.95676e-05	-1.1876
557.599	-1.11				2.95426e-05	-1.1874
558.607	-1.11				2.95201e-05	-1.1872
559.616	-1.11				2.95001e-05	-1.1871
560.624	-1.11				2.94776e-05	-1.1869
561.632	-1.11				2.94526e-05	-1.1867
562.641	-1.11				2.94301e-05	-1.1866
563.649	-1.11				2.94076e-05	-1.1864
564.657	-1.11				2.93851e-05	-1.1862
565.666	-1.11				2.93651e-05	-1.1861
566.674	-1.11				2.93376e-05	-1.1859
567.682	-1.11				2.93101e-05	-1.1857
568.69	-1.11				2.92876e-05	-1.1856
569.699	-1.11				2.92651e-05	-1.1854
570.707	-1.11				2.92426e-05	-1.1853
571.715	-1.11				2.92201e-05	-1.1851
572.724	-1.11				2.91976e-05	-1.185
573.732	-1.11				2.91751e-05	-1.1847
574.74	-1.11				2.91576e-05	-1.1846
575.749	-1.11				2.91426e-05	-1.1845
576.757	-1.11				2.91201e-05	-1.1842
577.765	-1.11				2.91051e-05	-1.1841
578.774	-1.11				2.90926e-05	-1.1839
579.782	-1.11				2.90776e-05	-1.1837
580.79	-1.11				2.90726e-05	-1.1836
581.799	-1.11				2.90676e-05	-1.1834
582.807	-1.11				2.90601e-05	-1.1832
583.815	-1.11				2.90601e-05	-1.183
584.824	-1.11				2.90626e-05	-1.1829
585.832	-1.11				2.90651e-05	-1.1827
586.84	-1.11				2.90751e-05	-1.1826
587.849	-1.11				2.90826e-05	-1.1825
588.857	-1.11				2.90951e-05	-1.1822
589.865	-1.11				2.91101e-05	-1.1821
590.873	-1.11				2.91276e-05	-1.1819
591.882	-1.11				2.91401e-05	-1.1817
592.89	-1.11				2.91601e-05	-1.1816
593.898	-1.11				2.91776e-05	-1.1814
594.907	-1.11				2.91976e-05	-1.1812
595.915	-1.11				2.92176e-05	-1.1811
596.923	-1.11				2.92326e-05	-1.1809
597.932	-1.11				2.92526e-05	-1.1808
598.94	-1.11				2.92676e-05	-1.1806
599.948	-1.11				2.92751e-05	-1.1804
600.957	-1.11				2.92876e-05	-1.1802
601.965	-1.11				2.92951e-05	-1.18
602.973	-1.11				2.92951e-05	-1.1799
603.982	-1.11				2.92976e-05	-1.1797
604.99	-1.11				2.92976e-05	-1.1796
605.998	-1.11				2.92876e-05	-1.1794
607.007	-1.11				2.92801e-05	-1.1792
608.015	-1.11				2.92726e-05	-1.179
609.023	-1.11				2.92601e-05	-1.1789
610.031	-1.11				2.92451e-05	-1.1787
611.04	-1.11				2.92326e-05	-1.1786
612.048	-1.11				2.92151e-05	-1.1784
613.056	-1.11				2.92026e-05	-1.1782
614.065	-1.11				2.91901e-05	-1.1781
615.073	-1.11				2.91726e-05	-1.1779
616.081	-1.11				2.91576e-05	-1.1777
617.09	-1.11				2.91426e-05	-1.1776
618.098	-1.11				2.91276e-05	-1.1774
619.106	-1.11				2.91101e-05	-1.1772
620.115	-1.11				2.90951e-05	-1.1771
621.123	-1.11				2.90751e-05	-1.1768
622.131	-1.11				2.90576e-05	-1.1767
623.14	-1.11				2.90401e-05	-1.1766
624.148	-1.11				2.90201e-05	-1.1764
625.156	-1.11				2.90001e-05	-1.1762
626.165	-1.11				2.89826e-05	-1.1761
627.173	-1.11				2.89626e-05	-1.1758
628.181	-1.11				2.89451e-05	-1.1758
629.19	-1.11				2.89276e-05	-1.1756
630.198	-1.11				2.89076e-05	-1.1754
631.206	-1.11				2.88926e-05	-1.1752
632.214	-1.11				2.88801e-05	-1.175
633.223	-1.11				2.88651e-05	-1.1749
634.231	-1.11				2.88576e-05	-1.1747
635.239	-1.11				2.88501e-05	-1.1746
636.248	-1.11				2.88426e-05	-1.1744
637.256	-1.11				2.88376e-05	-1.1743
638.264	-1.11				2.88426e-05	-1.1741
639.273	-1.11				2.88401e-05	-1.1739
640.281	-1.11				2.88451e-05	-1.1738
641.289	-1.11				2.88526e-05	-1.1736
642.298	-1.11				2.88626e-05	-1.1733
643.306	-1.11				2.88801e-05	-1.1733
644.314	-1.11				2.88951e-05	-1.1731
645.323	-1.11				2.89101e-05	-1.1729
646.331	-1.11				2.89276e-05	-1.1728
647.339	-1.11				2.89476e-05	-1.1725
648.348	-1.11				2.89676e-05	-1.1724
649.356	-1.11				2.89926e-05	-1.1722
650.364	-1.11				2.90126e-05	-1.1721
651.372	-1.11				2.90326e-05	-1.1718
652.381	-1.11				2.90526e-05	-1.1717
653.389	-1.11				2.90676e-05	-1.1716
654.397	-1.11				2.90801e-05	-1.1714
655.406	-1.11				2.90951e-05	-1.1712
656.414	-1.11				2.91076e-05	-1.171
657.422	-1.11				2.91151e-05	-1.1708
658.431	-1.11				2.91226e-05	-1.1707
659.439	-1.11				2.91276e-05	-1.1706
660.447	-1.11				2.91276e-05	-1.1704
661.456	-1.11				2.91276e-05	-1.1703
662.464	-1.11				2.91301e-05	-1.1701
663.472	-1.11				2.91251e-05	-1.1699
664.481	-1.11				2.91226e-05	-1.1696
665.489	-1.11				2.91201e-05	-1.1696
666.497	-1.11				2.91126e-05	-1.1693
667.506	-1.11				2.91101e-05	-1.1692
668.514	-1.11				2.91026e-05	-1.1691
669.522	-1.11				2.90951e-05	-1.1689
670.53	-1.11				2.90951e-05	-1.1688
671.539	-1.11				2.90926e-05	-1.1686
672.547	-1.11				2.90876e-05	-1.1684
673.555	-1.11				2.90851e-05	-1.1682
674.564	-1.11				2.90851e-05	-1.1681
675.572	-1.11				2.90826e-05	-1.1678
676.58	-1.11				2.90851e-05	-1.1678
677.589	-1.11				2.90876e-05	-1.1676
678.597	-1.11				2.90851e-05	-1.1674
679.605	-1.11				2.90901e-05	-1.1672
680.614	-1.11				2.90926e-05	-1.1671
681.622	-1.11				2.90926e-05	-1.1669
682.63	-1.11				2.90951e-05	-1.1667
683.639	-1.11				2.91026e-05	-1.1666
684.647	-1.11				2.91026e-05	-1.1664
685.655	-1.11				2.91051e-05	-1.1662
686.664	-1.11				2.91101e-05	-1.1661
687.672	-1.11				2.91076e-05	-1.1659
688.68	-1.11				2.91101e-05	-1.1658
689.688	-1.11				2.91126e-05	-1.1656
690.697	-1.11				2.91076e-05	-1.1654
691.705	-1.11				2.91076e-05	-1.1652
692.713	-1.11				2.91051e-05	-1.165
693.722	-1.11				2.91026e-05	-1.1649
694.73	-1.11				2.91001e-05	-1.1647
695.738	-1.11				2.91026e-05	-1.1646
696.747	-1.11				2.90976e-05	-1.1644
697.755	-1.11				2.91001e-05	-1.1642
698.763	-1.11				2.91001e-05	-1.1641
699.772	-1.11				2.91026e-05	-1.1639
700.78	-1.11				2.91051e-05	-1.1637
701.788	-1.11				2.91126e-05	-1.1636
702.797	-1.11				2.91176e-05	-1.1634
703.805	-1.11				2.91276e-05	-1.1632
704.813	-1.11				2.91351e-05	-1.1631
705.822	-1.11				2.91476e-05	-1.1629
706.83	-1.11				2.91601e-05	-1.1627
707.838	-1.11				2.91751e-05	-1.1626
708.846	-1.11				2.91851e-05	-1.1624
709.855	-1.11				2.91976e-05	-1.1622
710.863	-1.11				2.92151e-05	-1.1621
711.871	-1.11				2.92226e-05	-1.1618
712.88	-1.11				2.92326e-05	-1.1617
713.888	-1.11				2.92401e-05	-1.1615
714.896	-1.11				2.92426e-05	-1.1613
715.905	-1.11				2.92476e-05	-1.1612
716.913	-1.11				2.92476e-05	-1.1611
717.921	-1.11				2.92426e-05	-1.1609
718.93	-1.11				2.92351e-05	-1.1607
719.938	-1.11				2.92251e-05	-1.1606
720.946	-1.11				2.92101e-05	-1.1604
721.955	-1.11				2.91926e-05	-1.1603
722.963	-1.11				2.91751e-05	-1.1601
723.971	-1.11				2.91526e-05	-1.1599
724.98	-1.11				2.91276e-05	-1.1598
725.988	-1.11				2.91026e-05	-1.1595
726.996	-1.11				2.90751e-05	-1.1594
728.005	-1.11				2.90476e-05	-1.1592
729.013	-1.11				2.90226e-05	-1.1591
730.021	-1.11				2.89976e-05	-1.1589
731.029	-1.11				2.89701e-05	-1.1588
732.038	-1.11				2.89451e-05	-1.1586
733.046	-1.11				2.89151e-05	-1.1584
734.054	-1.11				2.88901e-05	-1.1582
735.063	-1.11				2.88676e-05	-1.1581
736.071	-1.11				2.88426e-05	-1.1579
737.079	-1.11				2.88226e-05	-1.1577
738.088	-1.11				2.88026e-05	-1.1576
739.096	-1.11				2.87851e-05	-1.1573
740.104	-1.11				2.87701e-05	-1.1572
741.113	-1.11				2.87526e-05	-1.1571
742.121	-1.11				2.87376e-05	-1.1569
743.129	-1.11				2.87226e-05	-1.1567
744.138	-1.11				2.87076e-05	-1.1565
745.146	-1.11				2.86951e-05	-1.1563
746.154	-1.11				2.86801e-05	-1.1562
747.163	-1.11				2.86676e-05	-1.156
748.171	-1.11				2.86501e-05	-1.1559
749.179	-1.11				2.86351e-05	-1.1558
750.187	-1.11				2.86201e-05	-1.1557
751.196	-1.11				2.85976e-05	-1.1553
752.204	-1.11				2.85776e-05	-1.1552
753.212	-1.11				2.85551e-05	-1.1551
754.221	-1.11				2.85251e-05	-1.1549
755.229	-1.11				2.84976e-05	-1.1547
756.237	-1.11				2.84651e-05	-1.1546
757.246	-1.11				2.84301e-05	-1.1545
758.254	-1.11				2.83926e-05	-1.1542
759.262	-1.11				2.83551e-05	-1.154
760.271	-1.11				2.83101e-05	-1.1538
761.279	-1.11				2.82651e-05	-1.1537
762.287	-1.11				2.82176e-05	-1.1536
763.296	-1.11				2.81676e-05	-1.1534
764.304	-1.11				2.81176e-05	-1.1532
765.312	-1.11				2.80651e-05	-1.1531
766.321	-1.11				2.80126e-05	-1.1529
767.329	-1.11				2.79551e-05	-1.1527
768.337	-1.11				2.79026e-05	-1.1526
769.346	-1.11				2.78476e-05	-1.1524
770.354	-1.11				2.77926e-05	-1.1522
771.362	-1.11				2.77376e-05	-1.152
772.37	-1.11				2.76801e-05	-1.1519
773.379	-1.11				2.76251e-05	-1.1517
774.387	-1.11				2.75776e-05	-1.1516
775.395	-1.11				2.75226e-05	-1.1514
776.404	-1.11				2.74726e-05	-1.1512
777.412	-1.11				2.74251e-05	-1.1511
778.42	-1.11				2.73776e-05	-1.1509
779.429	-1.11				2.73401e-05	-1.1508
780.437	-1.11				2.72976e-05	-1.1506
781.445	-1.11				2.72551e-05	-1.1504
782.454	-1.11				2.72201e-05	-1.1502
783.462	-1.11				2.71851e-05	-1.1501
784.47	-1.11				2.71526e-05	-1.15
785.479	-1.11				2.71226e-05	-1.1498
786.487	-1.11				2.70951e-05	-1.1497
787.495	-1.11				2.70676e-05	-1.1494
788.504	-1.11				2.70476e-05	-1.1493
789.512	-1.11				2.70301e-05	-1.1491
790.52	-1.11				2.70101e-05	-1.1489
791.528	-1.11				2.69951e-05	-1.1488
792.537	-1.11				2.69826e-05	-1.1486
793.545	-1.11				2.69676e-05	-1.1484
794.553	-1.11				2.69576e-05	-1.1482
795.562	-1.11				2.69476e-05	-1.1481
796.57	-1.11				2.69376e-05	-1.148
797.578	-1.11				2.69301e-05	-1.1478
798.587	-1.11				2.69251e-05	-1.1476
799.595	-1.11				2.69126e-05	-1.1475
800.603	-1.11				2.69076e-05	-1.1472
801.612	-1.11				2.69026e-05	-1.1471
802.62	-1.11				2.68976e-05	-1.147
803.628	-1.11				2.68926e-05	-1.1467
804.637	-1.11				2.68901e-05	-1.1466
805.645	-1.11				2.68851e-05	-1.1464
806.653	-1.11				2.68876e-05	-1.1463
807.662	-1.11				2.68901e-05	-1.1462
808.67	-1.11				2.68876e-05	-1.1459
809.678	-1.11				2.68976e-05	-1.1458
810.686	-1.11				2.69076e-05	-1.1456
811.695	-1.11				2.69176e-05	-1.1455
812.703	-1.11				2.69326e-05	-1.1454
813.711	-1.11				2.69526e-05	-1.1451
814.72	-1.11				2.69726e-05	-1.1449
815.728	-1.11				2.70001e-05	-1.1448
816.736	-1.11				2.70276e-05	-1.1447
817.745	-1.11				2.70601e-05	-1.1444
818.753	-1.11				2.71001e-05	-1.1442
819.761	-1.11				2.71426e-05	-1.1442
820.77	-1.11				2.71876e-05	-1.144
821.778	-1.11				2.72401e-05	-1.1438
822.786	-1.11				2.72976e-05	-1.1436
823.795	-1.11				2.73551e-05	-1.1434
824.803	-1.11				2.74201e-05	-1.1432
825.811	-1.11				2.74876e-05	-1.1431
826.82	-1.11				2.75576e-05	-1.1429
827.828	-1.11				2.76351e-05	-1.1428
828.836	-1.11				2.77151e-05	-1.1426
829.844	-1.11				2.77926e-05	-1.1425
830.853	-1.11				2.78776e-05	-1.1423
831.861	-1.11				2.79626e-05	-1.1421
832.869	-1.11				2.80476e-05	-1.142
833.878	-1.11				2.81376e-05	-1.1417
834.886	-1.11				2.82326e-05	-1.1416
835.894	-1.11				2.83176e-05	-1.1414
836.903	-1.11				2.84101e-05	-1.1413
837.911	-1.11				2.85001e-05	-1.1412
838.919	-1.11				2.85876e-05	-1.141
839.928	-1.11				2.86801e-05	-1.1408
840.936	-1.11				2.87676e-05	-1.1407
841.944	-1.11				2.88526e-05	-1.1404
842.953	-1.11				2.89426e-05	-1.1403
843.961	-1.11				2.90276e-05	-1.1401
844.969	-1.11				2.91101e-05	-1.1399
845.978	-1.11				2.91926e-05	-1.1398
846.986	-1.11				2.92726e-05	-1.1397
847.994	-1.11				2.93451e-05	-1.1394
849.003	-1.11				2.94201e-05	-1.1393
850.011	-1.11				2.94951e-05	-1.1391
851.019	-1.11				2.95626e-05	-1.1389
852.027	-1.11				2.96276e-05	-1.1387
853.036	-1.11				2.96901e-05	-1.1386
854.044	-1.11				2.97526e-05	-1.1384
855.052	-1.11				2.98101e-05	-1.1383
856.061	-1.11				2.98651e-05	-1.1381
857.069	-1.11				2.99176e-05	-1.1379
858.077	-1.11				2.99676e-05	-1.1378
859.086	-1.11				3.00176e-05	-1.1376
860.094	-1.11				3.00626e-05	-1.1374
861.102	-1.11				3.01051e-05	-1.1373
862.111	-1.11				3.01476e-05	-1.1372
863.119	-1.11				3.01826e-05	-1.137
864.127	-1.11				3.02226e-05	-1.1368
865.136	-1.11				3.02551e-05	-1.1366
866.144	-1.11				3.02826e-05	-1.1364
867.152	-1.11				3.03151e-05	-1.1363
868.161	-1.11				3.03376e-05	-1.1361
869.169	-1.11				3.03526e-05	-1.1359
870.177	-1.11				3.03751e-05	-1.1358
871.185	-1.11				3.03926e-05	-1.1356
872.194	-1.11				3.04026e-05	-1.1354
873.202	-1.11				3.04101e-05	-1.1353
874.21	-1.11				3.04176e-05	-1.1351
875.219	-1.11				3.04201e-05	-1.135
876.227	-1.11				3.04226e-05	-1.1348
877.235	-1.11				3.04201e-05	-1.1346
878.244	-1.11				3.04176e-05	-1.1345
879.252	-1.11				3.04126e-05	-1.1343
880.26	-1.11				3.04051e-05	-1.1342
881.269	-1.11				3.03951e-05	-1.1339
882.277	-1.11				3.03826e-05	-1.1338
883.285	-1.11				3.03726e-05	-1.1336
884.294	-1.11				3.03551e-05	-1.1333
885.302	-1.11				3.03401e-05	-1.1333
886.31	-1.11				3.03226e-05	-1.1332
887.319	-1.11				3.03026e-05	-1.1329
888.327	-1.11				3.02826e-05	-1.1328
889.335	-1.11				3.02626e-05	-1.1326
890.344	-1.11				3.02376e-05	-1.1324
891.352	-1.11				3.02151e-05	-1.1323
892.36	-1.11				3.01926e-05	-1.1321
893.368	-1.11				3.01651e-05	-1.1319
894.377	-1.11				3.01426e-05	-1.1318
895.385	-1.11				3.01151e-05	-1.1317
896.393	-1.11				3.00876e-05	-1.1314
897.402	-1.11				3.00626e-05	-1.1313
898.41	-1.11				3.00401e-05	-1.1311
899.418	-1.11				3.00126e-05	-1.1309
900.427	-1.11				2.99901e-05	-1.1308
901.435	-1.11				2.99676e-05	-1.1306
902.443	-1.11				2.99501e-05	-1.1304
903.452	-1.11				2.99276e-05	-1.1303
904.46	-1.11				2.99051e-05	-1.1301
905.468	-1.11				2.98801e-05	-1.13
906.477	-1.11				2.98626e-05	-1.1297
907.485	-1.11				2.98426e-05	-1.1297
908.493	-1.11				2.98226e-05	-1.1294
909.502	-1.11				2.98051e-05	-1.1292
910.51	-1.11				2.97876e-05	-1.1291
911.518	-1.11				2.97676e-05	-1.1289
912.526	-1.11				2.97526e-05	-1.1288
913.535	-1.11				2.97351e-05	-1.1286
914.543	-1.11				2.97201e-05	-1.1284
915.551	-1.11				2.97051e-05	-1.1283
916.56	-1.11				2.96926e-05	-1.1282
917.568	-1.11				2.96776e-05	-1.1279
918.576	-1.11				2.96676e-05	-1.1277
919.585	-1.11				2.96576e-05	-1.1276
920.593	-1.11				2.96451e-05	-1.1275
921.601	-1.11				2.96351e-05	-1.1273
922.61	-1.11				2.96326e-05	-1.1271
923.618	-1.11				2.96226e-05	-1.127
924.626	-1.11				2.96151e-05	-1.1268
925.635	-1.11				2.96176e-05	-1.1266
926.643	-1.11				2.96151e-05	-1.1265
927.651	-1.11				2.96176e-05	-1.1263
928.659	-1.11				2.96201e-05	-1.1262
929.668	-1.11				2.96201e-05	-1.126
930.676	-1.11				2.96226e-05	-1.1258
931.684	-1.11				2.96301e-05	-1.1256
932.693	-1.11				2.96326e-05	-1.1254
933.701	-1.11				2.96376e-05	-1.1253
934.709	-1.11				2.96451e-05	-1.1251
935.718	-1.11				2.96501e-05	-1.1249
936.726	-1.11				2.96576e-05	-1.1248
937.734	-1.11				2.96676e-05	-1.1246
938.743	-1.11				2.96726e-05	-1.1245
939.751	-1.11				2.96801e-05	-1.1243
940.759	-1.11				2.96926e-05	-1.1241
941.768	-1.11				2.97001e-05	-1.1239
942.776	-1.11				2.97126e-05	-1.1238
943.784	-1.11				2.97251e-05	-1.1236
944.793	-1.11				2.97376e-05	-1.1234
945.801	-1.11				2.97501e-05	-1.1232
946.809	-1.11				2.97676e-05	-1.1232
947.818	-1.11				2.97801e-05	-1.1229
948.826	-1.11				2.97976e-05	-1.1227
949.834	-1.11				2.98176e-05	-1.1226
950.84	-1.11				2.98326e-05	-1.1225
951.85	-1.11				2.98501e-05	-1.1223
952.86	-1.11				2.98676e-05	-1.1221
953.87	-1.11				2.98826e-05	-1.122
954.88	-1.11				2.99001e-05	-1.1218
955.88	-1.11				2.99151e-05	-1.1216
956.89	-1.11				2.99326e-05	-1.1214
957.9	-1.11				2.99476e-05	-1.1212
958.91	-1.11				2.99651e-05	-1.1212
959.92	-1.11				2.99801e-05	-1.121
960.93	-1.11				2.99976e-05	-1.1208
961.93	-1.11				3.00151e-05	-1.1206
962.94	-1.11				3.00326e-05	-1.1204
963.95	-1.11				3.00526e-05	-1.1202
964.96	-1.11				3.00726e-05	-1.1201
965.97	-1.11				3.00926e-05	-1.1199
966.98	-1.11				3.01126e-05	-1.1198
967.98	-1.11				3.01301e-05	-1.1196
968.99	-1.11				3.01476e-05	-1.1194
970	-1.11				3.01651e-05	-1.1193
971.01	-1.11				3.01801e-05	-1.1191
972.02	-1.11				3.01926e-05	-1.1189
973.03	-1.11				3.02026e-05	-1.1188
974.03	-1.11				3.02101e-05	-1.1186
975.04	-1.11				3.02101e-05	-1.1185
976.05	-1.11				3.02076e-05	-1.1182
977.06	-1.11				3.02051e-05	-1.1181
978.07	-1.11				3.01976e-05	-1.1179
979.08	-1.11				3.01851e-05	-1.1178
980.08	-1.11				3.01676e-05	-1.1176
981.09	-1.11				3.01501e-05	-1.1174
982.1	-1.11				3.01276e-05	-1.1173
983.11	-1.11				3.01051e-05	-1.1171
984.12	-1.11				3.00801e-05	-1.1169
985.13	-1.11				3.00526e-05	-1.1168
986.13	-1.11				3.00301e-05	-1.1166
987.14	-1.11				2.99976e-05	-1.1164
988.15	-1.11				2.99726e-05	-1.1163
989.16	-1.11				2.99451e-05	-1.1161
990.17	-1.11				2.99176e-05	-1.1159
991.18	-1.11				2.98876e-05	-1.1158
992.18	-1.11				2.98651e-05	-1.1156
993.19	-1.11				2.98376e-05	-1.1154
994.2	-1.11				2.98126e-05	-1.1153
995.21	-1.11				2.97926e-05	-1.1151
996.22	-1.11				2.97701e-05	-1.1149
997.23	-1.11				2.97526e-05	-1.1147
998.23	-1.11				2.97351e-05	-1.1147
999.24	-1.11				2.97151e-05	-1.1145
1000.25	-1.11				2.97051e-05	-1.1143
1001.26	-1.11				2.96926e-05	-1.1141
1002.27	-1.11				2.96826e-05	-1.1139
1003.27	-1.11				2.96751e-05	-1.1138
1004.28	-1.11				2.96701e-05	-1.1136
1005.29	-1.11				2.96701e-05	-1.1135
1006.3	-1.11				2.96726e-05	-1.1133
1007.31	-1.11				2.96801e-05	-1.1131
1008.32	-1.11				2.96926e-05	-1.1129
1009.32	-1.11				2.97076e-05	-1.1127
1010.33	-1.11				2.97276e-05	-1.1126
1011.34	-1.11				2.97501e-05	-1.1124
1012.35	-1.11				2.97776e-05	-1.1122
1013.36	-1.11				2.98126e-05	-1.1121
1014.37	-1.11				2.98476e-05	-1.1119
1015.37	-1.11				2.98851e-05	-1.1118
1016.38	-1.11				2.99251e-05	-1.1116
1017.39	-1.11				2.99676e-05	-1.1115
1018.4	-1.11				3.00101e-05	-1.1113
1019.41	-1.11				3.00551e-05	-1.1112
1020.42	-1.11				3.00951e-05	-1.1109
1021.42	-1.11				3.01376e-05	-1.1108
1022.43	-1.11				3.01776e-05	-1.1106
1023.44	-1.11				3.02126e-05	-1.1104
1024.45	-1.11				3.02526e-05	-1.1103
1025.46	-1.11				3.02926e-05	-1.1101
1026.47	-1.11				3.03276e-05	-1.1099
1027.47	-1.11				3.03601e-05	-1.1098
1028.48	-1.11				3.03926e-05	-1.1096
1029.49	-1.11				3.04226e-05	-1.1094
1030.5	-1.11				3.04551e-05	-1.1093
1031.51	-1.11				3.04851e-05	-1.1092
1032.52	-1.11				3.05126e-05	-1.109
1033.52	-1.11				3.05426e-05	-1.1088
1034.53	-1.11				3.05701e-05	-1.1086
1035.54	-1.11				3.05951e-05	-1.1084
1036.55	-1.11				3.06201e-05	-1.1083
1037.56	-1.11				3.06451e-05	-1.1082
1038.57	-1.11				3.06676e-05	-1.1079
1039.57	-1.11				3.06951e-05	-1.1078
1040.58	-1.11				3.07176e-05	-1.1076
1041.59	-1.11				3.07351e-05	-1.1074
1042.6	-1.11				3.07601e-05	-1.1073
1043.61	-1.11				3.07826e-05	-1.1072
1044.62	-1.11				3.08026e-05	-1.1069
1045.62	-1.11				3.08226e-05	-1.1067
1046.63	-1.11				3.08451e-05	-1.1067
1047.64	-1.11				3.08626e-05	-1.1064
1048.65	-1.11				3.08851e-05	-1.1063
1049.66	-1.11				3.09051e-05	-1.1062
1050.67	-1.11				3.09226e-05	-1.106
1051.67	-1.11				3.09451e-05	-1.1058
1052.68	-1.11				3.09676e-05	-1.1056
1053.69	-1.11				3.09851e-05	-1.1054
1054.7	-1.11				3.10076e-05	-1.1053
1055.71	-1.11				3.10276e-05	-1.1052
1056.72	-1.11				3.10451e-05	-1.1049
1057.72	-1.11				3.10676e-05	-1.1048
1058.73	-1.11				3.10876e-05	-1.1046
1059.74	-1.11				3.11051e-05	-1.1044
1060.75	-1.11				3.11226e-05	-1.1043
1061.76	-1.11				3.11426e-05	-1.1041
1062.77	-1.11				3.11576e-05	-1.1039
1063.77	-1.11				3.11726e-05	-1.1038
1064.78	-1.11				3.11876e-05	-1.1036
1065.79	-1.11				3.11951e-05	-1.1034
1066.8	-1.11				3.12076e-05	-1.1033
1067.81	-1.11				3.12176e-05	-1.1031
1068.82	-1.11				3.12251e-05	-1.103
1069.82	-1.11				3.12276e-05	-1.1028
1070.83	-1.11				3.12351e-05	-1.1026
1071.84	-1.11				3.12401e-05	-1.1025
1072.85	-1.11				3.12426e-05	-1.1022
1073.86	-1.11				3.12501e-05	-1.1022
1074.87	-1.11				3.12526e-05	-1.1019
1075.87	-1.11				3.12601e-05	-1.1018
1076.88	-1.11				3.12676e-05	-1.1017
1077.89	-1.11				3.12776e-05	-1.1015
1078.9	-1.11				3.12876e-05	-1.1013
1079.91	-1.11				3.12976e-05	-1.1012
1080.92	-1.11				3.13101e-05	-1.1009
1081.92	-1.11				3.13251e-05	-1.1008
1082.93	-1.11				3.13376e-05	-1.1006
1083.94	-1.11				3.13526e-05	-1.1004
1084.95	-1.11				3.13726e-05	-1.1003
1085.96	-1.11				3.13901e-05	-1.1001
1086.97	-1.11				3.14026e-05	-1.1
1087.97	-1.11				3.14201e-05	-1.0998
1088.98	-1.11				3.14376e-05	-1.0997
1089.99	-1.11				3.14501e-05	-1.0994
1091	-1.11				3.14651e-05	-1.0993
1092.01	-1.11				3.14901e-05	-1.0992
1093.02	-1.11				3.14976e-05	-1.0989
1094.02	-1.11				3.15101e-05	-1.0988
1095.03	-1.11				3.15201e-05	-1.0986
1096.04	-1.11				3.15251e-05	-1.0984
1097.05	-1.11				3.15351e-05	-1.0983
1098.06	-1.11				3.15451e-05	-1.0982
1099.07	-1.11				3.15526e-05	-1.098
1100.07	-1.11				3.15626e-05	-1.0978
1101.08	-1.11				3.15726e-05	-1.0976
1102.09	-1.11				3.15776e-05	-1.0974
1103.1	-1.11				3.15901e-05	-1.0973
1104.11	-1.11				3.16026e-05	-1.0971
1105.11	-1.11				3.16101e-05	-1.0969
1106.12	-1.11				3.16201e-05	-1.0968
1107.13	-1.11				3.16351e-05	-1.0966
1108.14	-1.11				3.16451e-05	-1.0964
1109.15	-1.11				3.16626e-05	-1.0962
1110.16	-1.11				3.16751e-05	-1.0961
1111.16	-1.11				3.16876e-05	-1.0959
1112.17	-1.11				3.17026e-05	-1.0958
1113.18	-1.11				3.17176e-05	-1.0956
1114.19	-1.11				3.17326e-05	-1.0954
1115.2	-1.11				3.17501e-05	-1.0953
1116.21	-1.11				3.17676e-05	-1.0952
1117.21	-1.11				3.17826e-05	-1.095
1118.22	-1.11				3.18051e-05	-1.0948
1119.23	-1.11				3.18226e-05	-1.0947
1120.24	-1.11				3.18451e-05	-1.0945
1121.25	-1.11				3.18676e-05	-1.0943
1122.26	-1.11				3.18951e-05	-1.0942
1123.26	-1.11				3.19201e-05	-1.094
1124.27	-1.11				3.19501e-05	-1.0938
1125.28	-1.11				3.19801e-05	-1.0936
1126.29	-1.11				3.20076e-05	-1.0935
1127.3	-1.11				3.20401e-05	-1.0933
1128.31	-1.11				3.20726e-05	-1.0932
1129.31	-1.11				3.21026e-05	-1.093
1130.32	-1.11				3.21326e-05	-1.0928
1131.33	-1.11				3.21651e-05	-1.0927
1132.34	-1.11				3.21876e-05	-1.0924
1133.35	-1.11				3.22176e-05	-1.0923
1134.36	-1.11				3.22426e-05	-1.0921
1135.36	-1.11				3.22626e-05	-1.092
1136.37	-1.11				3.22826e-05	-1.0918
1137.38	-1.11				3.23051e-05	-1.0917
1138.39	-1.11				3.23201e-05	-1.0914
1139.4	-1.11				3.23376e-05	-1.0914
1140.41	-1.11				3.23526e-05	-1.0911
1141.41	-1.11				3.23651e-05	-1.0909
1142.42	-1.11				3.23776e-05	-1.0908
1143.43	-1.11				3.23901e-05	-1.0907
1144.44	-1.11				3.23951e-05	-1.0904
1145.45	-1.11				3.24026e-05	-1.0904
1146.46	-1.11				3.24076e-05	-1.0902
1147.46	-1.11				3.24101e-05	-1.09
1148.47	-1.11				3.24026e-05	-1.0898
1149.48	-1.11				3.24001e-05	-1.0897
1150.49	-1.11				3.23876e-05	-1.0894
1151.5	-1.11				3.23751e-05	-1.0894
1152.51	-1.11				3.23476e-05	-1.0892
1153.51	-1.11				3.23126e-05	-1.089
1154.52	-1.11				3.22776e-05	-1.0888
1155.53	-1.11				3.22476e-05	-1.0886
1156.54	-1.11				3.22126e-05	-1.0885
1157.55	-1.11				3.21876e-05	-1.0884
1158.56	-1.11				3.21526e-05	-1.0882
1159.56	-1.11				3.21176e-05	-1.0879
1160.57	-1.11				3.20826e-05	-1.0879
1161.58	-1.11				3.20501e-05	-1.0877
1162.59	-1.11				3.20101e-05	-1.0874
1163.6	-1.11				3.19726e-05	-1.0874
1164.61	-1.11				3.19326e-05	-1.0871
1165.61	-1.11				3.18876e-05	-1.087
1166.62	-1.11				3.18426e-05	-1.0868
1167.63	-1.11				3.18026e-05	-1.0867
1168.64	-1.11				3.17501e-05	-1.0864
1169.65	-1.11				3.16901e-05	-1.0863
1170.66	-1.11				3.16201e-05	-1.0861
1171.66	-1.11				3.15326e-05	-1.086
1172.67	-1.11				3.14326e-05	-1.0858
1173.68	-1.11				3.13051e-05	-1.0856
1174.69	-1.11				3.11451e-05	-1.0855
1175.7	-1.11				3.09626e-05	-1.0853
1176.71	-1.11				3.07676e-05	-1.0852
1177.71	-1.11				3.05376e-05	-1.085
1178.72	-1.11				3.03301e-05	-1.0848
1179.73	-1.11				3.01426e-05	-1.0847
1180.74	-1.11				2.99601e-05	-1.0845
1181.75	-1.11				2.97726e-05	-1.0843
1182.76	-1.11				2.95376e-05	-1.0842
1183.76	-1.11				2.91926e-05	-1.084
1184.77	-1.11				2.87876e-05	-1.0839
1185.78	-1.11				2.83701e-05	-1.0837
1186.79	-1.11				2.78851e-05	-1.0834
1187.8	-1.11				2.73276e-05	-1.0833
1188.81	-1.11				2.66901e-05	-1.0832
1189.81	-1.11				2.59726e-05	-1.083
1190.82	-1.11				2.51976e-05	-1.0828
1191.83	-1.11				2.43401e-05	-1.0826
1192.84	-1.11				2.34026e-05	-1.0824
1193.85	-1.11				2.24326e-05	-1.0824
1194.86	-1.11				2.13801e-05	-1.0822
1195.86	-1.11				2.01926e-05	-1.082
1196.87	-1.11				1.89126e-05	-1.0818
1197.88	-1.11				1.75851e-05	-1.0817
1198.89	-1.11				1.60976e-05	-1.0815
1199.9	-1.11				1.45426e-05	-1.0814
1200.91	-1.11				1.30201e-05	-1.0812
1201.91	-1.11				1.15151e-05	-1.081
1202.92	-1.11				1.00651e-05	-1.0808
1203.93	-1.11				8.64262e-06	-1.0807
1204.94	-1.11				7.21012e-06	-1.0805
1205.95	-1.11				5.78012e-06	-1.0803
1206.95	-1.11				4.15456e-06	-1.0801
1207.96	-1.11				2.51106e-06	-1.0799
1208.97	-1.11				8.75056e-07	-1.0798
1209.98	-1.11				9.07694e-07	-1.0797
1210.99	-1.11				2.87894e-06	-1.0794
1212	-1.11				4.73669e-06	-1.0794
1213	-1.11				6.64269e-06	-1.0793
1214.01	-1.11				8.19169e-06	-1.0792
1215.02	-1.11				1.13374e-05	-1.0789
1216.03	-1.11				1.36699e-05	-1.0788
1217.04	-1.11				1.61599e-05	-1.0785
1218.05	-1.11				1.86299e-05	-1.0784
1219.05	-1.11				2.11699e-05	-1.0782
1220.06	-1.11				2.39924e-05	-1.0781
1221.07	-1.11				2.67274e-05	-1.0779
1222.08	-1.11				2.94649e-05	-1.0777
1223.09	-1.11				3.23649e-05	-1.0775
1224.1	-1.11				3.52649e-05	-1.0774
1225.1	-1.11				3.82774e-05	-1.0773
1226.11	-1.11				4.15299e-05	-1.0771
1227.12	-1.11				4.45999e-05	-1.077
1228.13	-1.11				4.75874e-05	-1.0768
1229.14	-1.11				5.07524e-05	-1.0766
1230.15	-1.11				5.37699e-05	-1.0765
1231.15	-1.11				5.67549e-05	-1.0764
1232.16	-1.11				5.98849e-05	-1.0762
1233.17	-1.11				6.28199e-05	-1.076
1234.18	-1.11				6.58624e-05	-1.0759
1235.19	-1.11				6.92449e-05	-1.0757
1236.2	-1.11				7.30642e-05	-1.0753
1237.2	-1.11				7.64892e-05	-1.0752
1238.21	-1.11				8.04142e-05	-1.075
1239.22	-1.11				8.42642e-05	-1.0749
1240.23	-1.11				8.84142e-05	-1.0747
1241.24	-1.11				9.29892e-05	-1.0745
1242.25	-1.11				9.74392e-05	-1.0743
1243.25	-1.11				0.000102289	-1.0742
1244.26	-1.11				0.000107839	-1.074
1245.27	-1.11				0.000113414	-1.0739
1246.28	-1.11				0.000119264	-1.0737
1247.29	-1.11				0.000125539	-1.0735
1248.3	-1.11				0.000131564	-1.0734
1249.3	-1.11				0.000137564	-1.0732
1250.31	-1.11				0.000143914	-1.073
1251.32	-1.11				0.000149989	-1.0729
1252.33	-1.11				0.000156214	-1.0727
1253.34	-1.11				0.000162789	-1.0725
1254.35	-1.11				0.000169014	-1.0724
1255.35	-1.11				0.000175539	-1.0722
1256.36	-1.11				0.000182639	-1.072
1257.37	-1.11				0.000189489	-1.0719
1258.38	-1.11				0.000196464	-1.0717
1259.39	-1.11				0.000203989	-1.0716
1260.4	-1.11				0.000211389	-1.0714
1261.4	-1.11				0.000218289	-1.0712
1262.41	-1.11				0.000226039	-1.0711
1263.42	-1.11				0.000233539	-1.0709
1264.43	-1.11				0.000241289	-1.0707
1265.44	-1.11				0.000249939	-1.0706
1266.45	-1.11				0.000258589	-1.0704
1267.45	-1.11				0.000267339	-1.0703
1268.46	-1.11				0.000277114	-1.0701
1269.47	-1.11				0.000287089	-1.0699
1270.48	-1.11				0.000298489	-1.0698
1271.49	-1.11				0.000310064	-1.0695
1272.5	-1.11				0.000322289	-1.0694
1273.5	-1.11				0.000335889	-1.0692
1274.51	-1.11				0.000348889	-1.0691
1275.52	-1.11				0.000362664	-1.0689
1276.53	-1.11				0.000377614	-1.0687
1277.54	-1.11				0.000391714	-1.0686
1278.55	-1.11				0.000406489	-1.0684
1279.55	-1.11				0.000422714	-1.0682
1280.56	-1.11				0.000438889	-1.0681
1281.57	-1.11				0.000454814	-1.068
1282.58	-1.11				0.000471364	-1.0677
1283.59	-1.11				0.000486789	-1.0676
1284.6	-1.11				0.000502839	-1.0674
1285.6	-1.11				0.000519914	-1.0673
1286.61	-1.11				0.000536514	-1.0671
1287.62	-1.11				0.000553239	-1.0669
1288.63	-1.11				0.000570789	-1.0668
1289.64	-1.11				0.000587889	-1.0666
1290.65	-1.11				0.000606539	-1.0665
1291.65	-1.11				0.000627264	-1.0663
1292.66	-1.11				0.000647489	-1.0661
1293.67	-1.11				0.000666989	-1.066
1294.68	-1.11				0.000688371	-1.0656
1295.69	-1.11				0.000706371	-1.0656
1296.7	-1.11				0.000724121	-1.0654
1297.7	-1.11				0.000743371	-1.0652
1298.71	-1.11				0.000763371	-1.065
1299.72	-1.11				0.000783371	-1.065
1300.73	-1.11				0.000803371	-1.0647
1301.74	-1.11				0.000823121	-1.0645
1302.74	-1.11				0.000841871	-1.0644
1303.75	-1.11				0.000861621	-1.0642
1304.76	-1.11				0.000879871	-1.064
1305.77	-1.11				0.000897121	-1.0639
1306.78	-1.11				0.000915621	-1.0636
1307.79	-1.11				0.000931871	-1.0635
1308.79	-1.11				0.000947871	-1.0634
1309.8	-1.11				0.000964871	-1.0632
1310.81	-1.11				0.000981121	-1.0631
1311.82	-1.11				0.000996871	-1.0628
1312.83	-1.11				0.00101487	-1.0627
1313.84	-1.11				0.00103187	-1.0625
1314.84	-1.11				0.00104962	-1.0624
1315.85	-1.11				0.00106887	-1.0623
1316.86	-1.11				0.00108762	-1.062
1317.87	-1.11				0.00110662	-1.0618
1318.88	-1.11				0.00112712	-1.0616
1319.89	-1.11				0.00114637	-1.0615
1320.89	-1.11				0.00116537	-1.0614
1321.9	-1.11				0.00118637	-1.0612
1322.91	-1.11				0.00120512	-1.061
1323.92	-1.11				0.00122337	-1.0609
1324.93	-1.11				0.00124337	-1.0607
1325.94	-1.11				0.00126262	-1.0605
1326.94	-1.11				0.00128212	-1.0604
1327.95	-1.11				0.00130262	-1.0601
1328.96	-1.11				0.00132162	-1.06
1329.97	-1.11				0.00134062	-1.0599
1330.98	-1.11				0.00136137	-1.0596
1331.99	-1.11				0.00137937	-1.0596
1332.99	-1.11				0.00139912	-1.0594
1334	-1.11				0.00142112	-1.0592
1335.01	-1.11				0.00144062	-1.0591
1336.02	-1.11				0.00146037	-1.0589
1337.03	-1.11				0.00148137	-1.0587
1338.04	-1.11				0.00150062	-1.0586
1339.04	-1.11				0.00152012	-1.0584
1340.05	-1.11				0.00154162	-1.0582
1341.06	-1.11				0.00156187	-1.058
1342.07	-1.11				0.00158262	-1.0579
1343.08	-1.11				0.00160537	-1.0577
1344.09	-1.11				0.00162537	-1.0575
1345.09	-1.11				0.00164612	-1.0574
1346.1	-1.11				0.00166887	-1.0572
1347.11	-1.11				0.00168787	-1.057
1348.12	-1.11				0.00170937	-1.0569
1349.13	-1.11				0.00173237	-1.0566
1350.14	-1.11				0.00175262	-1.0566
1351.14	-1.11				0.00177362	-1.0564
1352.15	-1.11				0.00179662	-1.0562
1353.16	-1.11				0.00181812	-1.0561
1354.17	-1.11				0.00183962	-1.0559
1355.18	-1.11				0.00186412	-1.0557
1356.19	-1.11				0.00188762	-1.0556
1357.19	-1.11				0.00191062	-1.0554
1358.2	-1.11				0.00193512	-1.0552
1359.21	-1.11				0.00195787	-1.0551
1360.22	-1.11				0.00198087	-1.0548
1361.23	-1.11				0.00200512	-1.0547
1362.24	-1.11				0.00202737	-1.0545
1363.24	-1.11				0.00204912	-1.0544
1364.25	-1.11				0.00207262	-1.0542
1365.26	-1.11				0.00209362	-1.054
1366.27	-1.11				0.00211337	-1.0539
1367.28	-1.11				0.00213487	-1.0536
1368.29	-1.11				0.00215337	-1.0535
1369.29	-1.11				0.00217337	-1.0534
1370.3	-1.11				0.00219587	-1.0531
1371.31	-1.11				0.00221587	-1.0531
1372.32	-1.11				0.00223662	-1.0528
1373.33	-1.11				0.00226012	-1.0527
1374.34	-1.11				0.00228162	-1.0525
1375.34	-1.11				0.00230412	-1.0523
1376.35	-1.11				0.00232587	-1.0522
1377.36	-1.11				0.00234562	-1.052
1378.37	-1.11				0.00236487	-1.0519
1379.38	-1.11				0.00238712	-1.0517
1380.39	-1.11				0.00240662	-1.0516
1381.39	-1.11				0.00242662	-1.0514
1382.4	-1.11				0.00244812	-1.0512
1383.41	-1.11				0.00246762	-1.0511
1384.42	-1.11				0.00248812	-1.0509
1385.43	-1.11				0.00250987	-1.0507
1386.44	-1.11				0.00252887	-1.0505
1387.44	-1.11				0.00254787	-1.0504
1388.45	-1.11				0.00256862	-1.0502
1389.46	-1.11				0.00258762	-1.05
1390.47	-1.11				0.00260462	-1.0499
1391.48	-1.11				0.00262262	-1.0497
1392.49	-1.11				0.00263987	-1.0495
1393.49	-1.11				0.00265787	-1.0494
1394.5	-1.11				0.00267587	-1.0492
1395.51	-1.11				0.00269262	-1.0491
1396.52	-1.11				0.00270937	-1.049
1397.53	-1.11				0.00272687	-1.0487
1398.54	-1.11				0.00274312	-1.0486
1399.54	-1.11				0.00275937	-1.0484
1400.55	-1.11				0.00277812	-1.0482
1401.56	-1.11				0.00279212	-1.0481
1402.57	-1.11				0.00280762	-1.0479
1403.58	-1.11				0.00282562	-1.0477
1404.58	-1.11				0.00284087	-1.0476
1405.59	-1.11				0.00285462	-1.0475
1406.6	-1.11				0.00287012	-1.0473
1407.61	-1.11				0.00288587	-1.047
1408.62	-1.11				0.00290237	-1.0469
1409.63	-1.11				0.00292012	-1.0467
1410.63	-1.11				0.00293687	-1.0466
1411.64	-1.11				0.00295237	-1.0464
1412.65	-1.11				0.00296762	-1.0462
1413.66	-1.11				0.00298387	-1.0461
1414.67	-1.11				0.00299937	-1.0459
1415.68	-1.11				0.00301712	-1.0458
1416.68	-1.11				0.00303212	-1.0456
1417.69	-1.11				0.00304612	-1.0454
1418.7	-1.11				0.00306337	-1.0452
1419.71	-1.11				0.00307762	-1.0451
1420.72	-1.11				0.00309162	-1.0449
1421.73	-1.11				0.00310862	-1.0447
1422.73	-1.11				0.00312262	-1.0446
1423.74	-1.11				0.00313687	-1.0445
1424.75	-1.11				0.00315312	-1.0442
1425.76	-1.11				0.00316487	-1.0442
1426.77	-1.11				0.00317962	-1.044
1427.78	-1.11				0.00319762	-1.0438
1428.78	-1.11				0.00320837	-1.0436
1429.79	-1.11				0.00322087	-1.0434
1430.8	-1.11				0.00323662	-1.0433
1431.81	-1.11				0.00324862	-1.0431
1432.82	-1.11				0.00325787	-1.0429
1433.83	-1.11				0.00327387	-1.0427
1434.83	-1.11				0.00328587	-1.0426
1435.84	-1.11				0.00329837	-1.0425
1436.85	-1.11				0.00331287	-1.0423
1437.86	-1.11				0.00332462	-1.0421
1438.87	-1.11				0.00333587	-1.0419
1439.88	-1.11				0.00335137	-1.0417
1440.88	-1.11				0.00336412	-1.0416
1441.89	-1.11				0.00337162	-1.0414
1442.9	-1.11				0.00338662	-1.0413
1443.91	-1.11				0.00339937	-1.0411
1444.92	-1.11				0.00341062	-1.041
1445.93	-1.11				0.00342437	-1.0407
1446.93	-1.11				0.00343712	-1.0406
1447.94	-1.11				0.00344612	-1.0404
1448.95	-1.11				0.00345637	-1.0402
1449.96	-1.11				0.00346637	-1.0401
1450.97	-1.11				0.00347612	-1.04
1451.98	-1.11				0.00348962	-1.0398
1452.98	-1.11				0.00350012	-1.0396
1453.99	-1.11				0.00351087	-1.0394
1455	-1.11				0.00352037	-1.0392
1456.01	-1.11				0.00352787	-1.0392
1457.02	-1.11				0.00353687	-1.039
1458.03	-1.11				0.00354687	-1.0388
1459.03	-1.11				0.00355562	-1.0386
1460.04	-1.11				0.00356137	-1.0385
1461.05	-1.11				0.00357487	-1.0383
1462.06	-1.11				0.00358087	-1.0381
1463.07	-1.11				0.00359037	-1.0379
1464.08	-1.11				0.00360137	-1.0378
1465.08	-1.11				0.00360912	-1.0376
1466.09	-1.11				0.00361287	-1.0374
1467.1	-1.11				0.00361587	-1.0372
1468.11	-1.11				0.00361787	-1.0371
1469.12	-1.11				0.00362562	-1.037
1470.13	-1.11				0.00363487	-1.0367
1471.13	-1.11				0.00364137	-1.0366
1472.14	-1.11				0.00364837	-1.0364
1473.15	-1.11				0.00365812	-1.0362
1474.16	-1.11				0.00365937	-1.0361
1475.17	-1.11				0.00366587	-1.0359
1476.18	-1.11				0.00367512	-1.0357
1477.18	-1.11				0.00367662	-1.0356
1478.19	-1.11				0.00367962	-1.0354
1479.2	-1.11				0.00368762	-1.0353
1480.21	-1.11				0.00369112	-1.0351
1481.22	-1.11				0.00369512	-1.0349
1482.23	-1.11				0.00370212	-1.0347
1483.23	-1.11				0.00370362	-1.0346
1484.24	-1.11				0.00370662	-1.0344
1485.25	-1.11				0.00371562	-1.0342
1486.26	-1.11				0.00372112	-1.0341
1487.27	-1.11				0.00372637	-1.034
1488.28	-1.11				0.00373312	-1.0337
1489.28	-1.11				0.00373437	-1.0335
1490.29	-1.11				0.00373337	-1.0335
1491.3	-1.11				0.00373812	-1.0333
1492.31	-1.11				0.00373912	-1.0331
1493.32	-1.11				0.00374312	-1.033
1494.33	-1.11				0.00374787	-1.0328
1495.33	-1.11				0.00375137	-1.0326
1496.34	-1.11				0.00375512	-1.0325
1497.35	-1.11				0.00376337	-1.0323
1498.36	-1.11				0.00375962	-1.0321
1499.37	-1.11				0.00375862	-1.0319
1500.38	-1.11				0.00376237	-1.0317
1501.38	-1.11				0.00376387	-1.0316
1502.39	-1.11				0.00376287	-1.0314
1503.4	-1.11				0.00375812	-1.0312
1504.41	-1.11				0.00375812	-1.0311
1505.42	-1.11				0.00375862	-1.031
1506.42	-1.11				0.00375462	-1.0307
1507.43	-1.11				0.00375212	-1.0306
1508.44	-1.11				0.00375037	-1.0304
1509.45	-1.11				0.00374862	-1.0303
1510.46	-1.11				0.00374412	-1.0301
1511.47	-1.11				0.00374437	-1.03
1512.47	-1.11				0.00374362	-1.0298
1513.48	-1.11				0.00373787	-1.0297
1514.49	-1.11				0.00373387	-1.0295
1515.5	-1.11				0.00373662	-1.0293
1516.51	-1.11				0.00373612	-1.0291
1517.52	-1.11				0.00372987	-1.029
1518.52	-1.11				0.00373312	-1.0287
1519.53	-1.11				0.00372712	-1.0286
1520.54	-1.11				0.00373037	-1.0285
1521.55	-1.11				0.00373437	-1.0282
1522.56	-1.11				0.00373012	-1.0282
1523.57	-1.11				0.00371787	-1.028
1524.57	-1.11				0.00371937	-1.0278
1525.58	-1.11				0.00372012	-1.0276
1526.59	-1.11				0.00372137	-1.0275
1527.6	-1.11				0.00372212	-1.0273
1528.61	-1.11				0.00371737	-1.0271
1529.62	-1.11				0.00370537	-1.027
1530.62	-1.11				0.00370787	-1.0268
1531.63	-1.11				0.00370662	-1.0266
1532.64	-1.11				0.00370587	-1.0265
1533.65	-1.11				0.00369887	-1.0263
1534.66	-1.11				0.00369512	-1.0262
1535.67	-1.11				0.00368562	-1.026
1536.67	-1.11				0.00367812	-1.0258
1537.68	-1.11				0.00367562	-1.0256
1538.69	-1.11				0.00366337	-1.0255
1539.7	-1.11				0.00365737	-1.0253
1540.71	-1.11				0.00364737	-1.0252
1541.72	-1.11				0.00363937	-1.025
1542.72	-1.11				0.00363687	-1.0247
1543.73	-1.11				0.00363762	-1.0246
1544.74	-1.11				0.00363387	-1.0245
1545.75	-1.11				0.00362587	-1.0243
1546.76	-1.11				0.00362162	-1.0241
1547.77	-1.11				0.00361212	-1.024
1548.77	-1.11				0.00360587	-1.0237
1549.78	-1.11				0.00360212	-1.0237
1550.79	-1.11				0.00359887	-1.0234
1551.8	-1.11				0.00359012	-1.0232
1552.81	-1.11				0.00357987	-1.0231
1553.82	-1.11				0.00357062	-1.0229
1554.82	-1.11				0.00355287	-1.0228
1555.83	-1.11				0.00354162	-1.0226
1556.84	-1.11				0.00353287	-1.0224
1557.85	-1.11				0.00352812	-1.0223
1558.86	-1.11				0.00351787	-1.022
1559.87	-1.11				0.00349612	-1.022
1560.87	-1.11				0.00347837	-1.0217
1561.88	-1.11				0.00346537	-1.0216
1562.89	-1.11				0.00345037	-1.0214
1563.9	-1.11				0.00344462	-1.0212
1564.91	-1.11				0.00342962	-1.0212
1565.92	-1.11				0.00342212	-1.021
1566.92	-1.11				0.00340637	-1.0207
1567.93	-1.11				0.00339787	-1.0206
1568.94	-1.11				0.00338862	-1.0205
1569.95	-1.11				0.00337537	-1.0203
1570.96	-1.11				0.00335937	-1.0201
1571.97	-1.11				0.00334112	-1.0199
1572.97	-1.11				0.00333137	-1.0198
1573.98	-1.11				0.00332237	-1.0196
1574.99	-1.11				0.00330912	-1.0195
1576	-1.11				0.00327712	-1.0192
1577.01	-1.11				0.00325562	-1.0191
1578.02	-1.11				0.00324537	-1.0189
1579.02	-1.11				0.00323837	-1.0187
1580.03	-1.11				0.00322962	-1.0187
1581.04	-1.11				0.00321662	-1.0185
1582.05	-1.11				0.00319312	-1.0182
1583.06	-1.11				0.00317162	-1.0182
1584.07	-1.11				0.00315537	-1.0179
1585.07	-1.11				0.00313312	-1.0177
1586.08	-1.11				0.00310737	-1.0175
1587.09	-1.11				0.00309062	-1.0174
1588.1	-1.11				0.00307912	-1.0172
1589.11	-1.11				0.00306787	-1.0171
1590.12	-1.11				0.00305662	-1.0168
1591.12	-1.11				0.00303737	-1.0168
1592.13	-1.11				0.00301812	-1.0166
1593.14	-1.11				0.00300437	-1.0164
1594.15	-1.11				0.00298862	-1.0162
1595.16	-1.11				0.00297212	-1.0161
1596.17	-1.11				0.00296337	-1.0159
1597.17	-1.11				0.00295612	-1.0157
1598.18	-1.11				0.00293837	-1.0156
1599.19	-1.11				0.00292962	-1.0155
1600.2	-1.11				0.00291837	-1.0152
1601.21	-1.11				0.00290887	-1.0151
1602.21	-1.11				0.00289387	-1.015
1603.22	-1.11				0.00288312	-1.0147
1604.23	-1.11				0.00287487	-1.0146
1605.24	-1.11				0.00286537	-1.0144
1606.25	-1.11				0.00285662	-1.0142
1607.26	-1.11				0.00283987	-1.0141
1608.26	-1.11				0.00282637	-1.0139
1609.27	-1.11				0.00280887	-1.0138
1610.28	-1.11				0.00279687	-1.0136
1611.29	-1.11				0.00278862	-1.0135
1612.3	-1.11				0.00277862	-1.0133
1613.31	-1.11				0.00276312	-1.0131
1614.31	-1.11				0.00274737	-1.013
1615.32	-1.11				0.00273762	-1.0127
1616.33	-1.11				0.00272112	-1.0126
1617.34	-1.11				0.00270712	-1.0124
1618.35	-1.11				0.00269762	-1.0123
1619.36	-1.11				0.00268262	-1.0121
1620.36	-1.11				0.00266812	-1.012
1621.37	-1.11				0.00265887	-1.0118
1622.38	-1.11				0.00264562	-1.0116
1623.39	-1.11				0.00263587	-1.0114
1624.4	-1.11				0.00262112	-1.0113
1625.41	-1.11				0.00261037	-1.0111
1626.41	-1.11				0.00259137	-1.0109
1627.42	-1.11				0.00257487	-1.0107
1628.43	-1.11				0.00256162	-1.0107
1629.44	-1.11				0.00254787	-1.0104
1630.45	-1.11				0.00253187	-1.0102
1631.46	-1.11				0.00252162	-1.0101
1632.46	-1.11				0.00250212	-1.0099
1633.47	-1.11				0.00245512	-1.0098
1634.48	-1.11				0.00238687	-1.0095
1635.49	-1.11				0.00231437	-1.0094
1636.5	-1.11				0.00223262	-1.0092
1637.51	-1.11				0.00218462	-1.0091
1638.51	-1.11				0.00213087	-1.0089
1639.52	-1.11				0.00196962	-1.0087
1640.53	-1.11				0.00192687	-1.0085
1641.54	-1.11				0.00191112	-1.0085
1642.55	-1.11				0.00188762	-1.0083
1643.56	-1.11				0.00177962	-1.008
1644.56	-1.11				0.00177562	-1.0079
1645.57	-1.11				0.00177262	-1.0076
1646.58	-1.11				0.00176537	-1.0075
1647.59	-1.11				0.00176262	-1.0074
1648.6	-1.11				0.00176487	-1.0072
1649.61	-1.11				0.00175762	-1.0071
1650.61	-1.11				0.00175587	-1.0069
1651.62	-1.11				0.00175212	-1.0067
1652.63	-1.11				0.00176087	-1.0066
1653.64	-1.11				0.00175787	-1.0064
1654.65	-1.11				0.00174662	-1.0062
1655.66	-1.11				0.00173312	-1.0061
1656.66	-1.11				0.00172237	-1.0059
1657.67	-1.11				0.00171362	-1.0058
1658.68	-1.11				0.00170387	-1.0056
1659.69	-1.11				0.00169312	-1.0054
1660.7	-1.11				0.00167437	-1.0052
1661.71	-1.11				0.00166537	-1.0051
1662.71	-1.11				0.00165862	-1.0049
1663.72	-1.11				0.00163687	-1.0047
1664.73	-1.11				0.00163137	-1.0046
1665.74	-1.11				0.00162612	-1.0044
1666.75	-1.11				0.00161212	-1.0042
1667.76	-1.11				0.00160787	-1.0041
1668.76	-1.11				0.00159162	-1.0039
1669.77	-1.11				0.00158512	-1.0037
1670.78	-1.11				0.00158212	-1.0036
1671.79	-1.11				0.00156812	-1.0034
1672.8	-1.11				0.00155712	-1.0032
1673.81	-1.11				0.00154862	-1.003
1674.81	-1.11				0.00154237	-1.0029
1675.82	-1.11				0.00153462	-1.0027
1676.83	-1.11				0.00152712	-1.0025
1677.84	-1.11				0.00151237	-1.0024
1678.85	-1.11				0.00150037	-1.0022
1679.86	-1.11				0.00148587	-1.0021
1680.86	-1.11				0.00148337	-1.0019
1681.87	-1.11				0.00147962	-1.0018
1682.88	-1.11				0.00143387	-1.0016
1683.89	-1.11				0.00140337	-1.0014
1684.9	-1.11				0.00138212	-1.0013
1685.91	-1.11				0.00134812	-1.0011
1686.91	-1.11				0.00133712	-1.0009
1687.92	-1.11				0.00132837	-1.0008
1688.93	-1.11				0.00132837	-1.0005
1689.94	-1.11				0.00132837	-0.991398
1690.95	-1.11				0.0105974	-0.991398
1691.96	-1.11				0.0106224	-0.991098
1692.96	-1.11				0.0106374	-0.990998
1693.97	-1.11				0.0106574	-0.990798
1694.98	-1.11				0.0106799	-0.990698
1695.99	-1.11				0.0107074	-0.990498
1697	-1.11				0.0107299	-0.990398
1698.01	-1.11				0.0107649	-0.990198
1699.01	-1.11				0.0107899	-0.989998
1700.02	-1.11				0.0108174	-0.989798
1701.03	-1.11				0.0108474	-0.989698
1702.04	-1.11				0.0108724	-0.989398
1703.05	-1.11				0.0108974	-0.989398
1704.05	-1.11				0.0109299	-0.989198
1705.06	-1.11				0.0109624	-0.988998
1706.07	-1.11				0.0109849	-0.988898
1707.08	-1.11				0.0110124	-0.988698
1708.09	-1.11				0.0110449	-0.988498
1709.1	-1.11				0.0110624	-0.988398
1710.1	-1.11				0.0110949	-0.988198
1711.11	-1.11				0.0111149	-0.987998
1712.12	-1.11				0.0111399	-0.987798
1713.13	-1.11				0.0111674	-0.987798
1714.14	-1.11				0.0111924	-0.987498
1715.15	-1.11				0.0112174	-0.987298
1716.15	-1.11				0.0112424	-0.987198
1717.16	-1.11				0.0112699	-0.986998
1718.17	-1.11				0.0112949	-0.986898
1719.18	-1.11				0.0113249	-0.986698
1720.19	-1.11				0.0113474	-0.986498
1721.2	-1.11				0.0113724	-0.986398
1722.2	-1.11				0.0113999	-0.986198
1723.21	-1.11				0.0114274	-0.985998
1724.22	-1.11				0.0114524	-0.985898
1725.23	-1.11				0.0114799	-0.985698
1726.24	-1.11				0.0114999	-0.985498
1727.25	-1.11				0.0115199	-0.985398
1728.25	-1.11				0.0115474	-0.985198
1729.26	-1.11				0.0115674	-0.984998
1730.27	-1.11				0.0115924	-0.984898
1731.28	-1.11				0.0116174	-0.984598
1732.29	-1.11				0.0116424	-0.984498
1733.3	-1.11				0.0116624	-0.984398
1734.3	-1.11				0.0116949	-0.984198
1735.31	-1.11				0.0117174	-0.983998
1736.32	-1.11				0.0117374	-0.983898
1737.33	-1.11				0.0117674	-0.983598
1738.34	-1.11				0.0117924	-0.983498
1739.35	-1.11				0.0118149	-0.983398
1740.35	-1.11				0.0118424	-0.983198
1741.36	-1.11				0.0118649	-0.982998
1742.37	-1.11				0.0118924	-0.982798
1743.38	-1.11				0.0119174	-0.982698
1744.39	-1.11				0.0119449	-0.982598
1745.4	-1.11				0.0119649	-0.982298
1746.4	-1.11				0.0119949	-0.982198
1747.41	-1.11				0.0120149	-0.981998
1748.42	-1.11				0.0120399	-0.981798
1749.43	-1.11				0.0120674	-0.981598
1750.44	-1.11				0.0120849	-0.981598
1751.45	-1.11				0.0121074	-0.981398
1752.45	-1.11				0.0121374	-0.981098
1753.46	-1.11				0.0121574	-0.980998
1754.47	-1.11				0.0121799	-0.980898
1755.48	-1.11				0.0122099	-0.980698
1756.49	-1.11				0.0122299	-0.980498
1757.5	-1.11				0.0122524	-0.980398
1758.5	-1.11				0.0122799	-0.980198
1759.51	-1.11				0.0123024	-0.979998
1760.52	-1.11				0.0123224	-0.979898
1761.53	-1.11				0.0123499	-0.979698
1762.54	-1.11				0.0123674	-0.979598
1763.55	-1.11				0.0123899	-0.979298
1764.55	-1.11				0.0124174	-0.979198
1765.56	-1.11				0.0124374	-0.978998
1766.57	-1.11				0.0124549	-0.978898
1767.58	-1.11				0.0124874	-0.978698
1768.59	-1.11				0.0125074	-0.978498
1769.6	-1.11				0.0125274	-0.978398
1770.6	-1.11				0.0125524	-0.978198
1771.61	-1.11				0.0125749	-0.977998
1772.62	-1.11				0.0125999	-0.977798
1773.63	-1.11				0.0126249	-0.977698
1774.64	-1.11				0.0126449	-0.977498
1775.65	-1.11				0.0126674	-0.977398
1776.65	-1.11				0.0126949	-0.977198
1777.66	-1.11				0.0127124	-0.976998
1778.67	-1.11				0.0127349	-0.976898
1779.68	-1.11				0.0127599	-0.976698
1780.69	-1.11				0.0127799	-0.976498
1781.7	-1.11				0.0127999	-0.976398
1782.7	-1.11				0.0128249	-0.976198
1783.71	-1.11				0.0128424	-0.976098
1784.72	-1.11				0.0128549	-0.975898
1785.73	-1.11				0.0128849	-0.975598
1786.74	-1.11				0.0129074	-0.975498
1787.75	-1.11				0.0129249	-0.975398
1788.75	-1.11				0.0129474	-0.975198
1789.76	-1.11				0.0129674	-0.974998
1790.77	-1.11				0.0129899	-0.974898
1791.78	-1.11				0.0130149	-0.974698
1792.79	-1.11				0.0130324	-0.974598
1793.8	-1.11				0.0130524	-0.974498
1794.8	-1.11				0.0130749	-0.974198
1795.81	-1.11				0.0130949	-0.973998
1796.82	-1.11				0.0131124	-0.973898
1797.83	-1.11				0.0131374	-0.973798
1798.84	-1.11				0.0131599	-0.973598
1799.84	-1.11				0.0131824	-0.973498
					0.0132099	-0.973198
					0.0132349	-0.973098
					0.0132649	-0.972898
					0.0132899	-0.972698
					0.0133149	-0.972498
					0.0133399	-0.972398
					0.0133749	-0.972198
					0.0134074	-0.972098
					0.0134349	-0.971898
					0.0134649	-0.971598
					0.0134899	-0.971598
					0.0135149	-0.971298
					0.0135449	-0.971098
					0.0135699	-0.970998
					0.0135924	-0.970898
					0.0136224	-0.970698
					0.0136474	-0.970598
					0.0136724	-0.970398
					0.0136974	-0.970198
					0.0137199	-0.969998
					0.0137374	-0.969898
					0.0137624	-0.969698
					0.0137849	-0.969398
					0.0138074	-0.969398
					0.0138274	-0.969198
					0.0138474	-0.969098
					0.0138649	-0.968898
					0.0138899	-0.968698
					0.0139099	-0.968498
					0.0139349	-0.968398
					0.0139599	-0.968198
					0.0139774	-0.967998
					0.0139949	-0.967898
					0.0140174	-0.967698
					0.0140349	-0.967498
					0.0140524	-0.967398
					0.0140749	-0.967198
					0.0140949	-0.966998
					0.0141049	-0.966898
					0.0141274	-0.966698
					0.0141374	-0.966598
					0.0141549	-0.966398
					0.0141799	-0.966198
					0.0141999	-0.966098
					0.0142174	-0.965898
					0.0142349	-0.965698
					0.0142524	-0.965598
					0.0142699	-0.965398
					0.0142924	-0.965198
					0.0143074	-0.965098
					0.0143249	-0.964898
					0.0143474	-0.964698
					0.0143599	-0.964598
					0.0143774	-0.964398
					0.0143974	-0.964198
					0.0144024	-0.963998
					0.0144174	-0.963798
					0.0144374	-0.963698
					0.0144574	-0.963598
					0.0144724	-0.963398
					0.0144924	-0.963198
					0.0145049	-0.962998
					0.0145274	-0.962898
					0.0145449	-0.962598
					0.0145624	-0.962598
					0.0145799	-0.962398
					0.0146024	-0.962198
					0.0146174	-0.961998
					0.0146249	-0.961898
					0.0146499	-0.961698
					0.0146699	-0.961598
					0.0146874	-0.961398
					0.0147124	-0.961198
					0.0147274	-0.961098
					0.0147374	-0.960998
					0.0147599	-0.960698
					0.0147799	-0.960598
					0.0147924	-0.960398
					0.0148149	-0.960198
					0.0148349	-0.960098
					0.0148499	-0.959998
					0.0148699	-0.959798
					0.0148874	-0.959598
					0.0149099	-0.959398
					0.0149224	-0.959198
					0.0149374	-0.958998
					0.0149499	-0.958898
					0.0149699	-0.958698
					0.0149874	-0.958598
					0.0150099	-0.958398
					0.0150274	-0.958098
					0.0150474	-0.957998
					0.0150649	-0.957898
					0.0150824	-0.957698
					0.0151024	-0.957498
					0.0151174	-0.957398
					0.0151349	-0.957198
					0.0151499	-0.957098
					0.0151699	-0.956898
					0.0151824	-0.956698
					0.0151974	-0.956598
					0.0152049	-0.956398
					0.0152249	-0.956098
					0.0152324	-0.955998
					0.0152424	-0.955898
					0.0152699	-0.955698
					0.0152799	-0.955498
					0.0153074	-0.955398
					0.0153249	-0.955098
					0.0153399	-0.955098
					0.0153599	-0.954898
					0.0153774	-0.954698
					0.0153974	-0.954598
					0.0154124	-0.954398
					0.0154324	-0.954198
					0.0154449	-0.954098
					0.0154599	-0.953898
					0.0154824	-0.953698
					0.0154974	-0.953598
					0.0155149	-0.953398
					0.0155424	-0.953098
					0.0155574	-0.953098
					0.0155724	-0.952898
					0.0155924	-0.952698
					0.0155999	-0.952598
					0.0156199	-0.952398
					0.0156324	-0.952198
					0.0156499	-0.951998
					0.0156674	-0.951898
					0.0156849	-0.951698
					0.0157074	-0.951498
					0.0157274	-0.951398
					0.0157449	-0.951198
					0.0157599	-0.951098
					0.0157699	-0.950898
					0.0157849	-0.950698
					0.0157974	-0.950598
					0.0158124	-0.950398
					0.0158249	-0.950198
					0.0158449	-0.949998
					0.0158599	-0.949898
					0.0158799	-0.949698
					0.0158899	-0.949598
					0.0158974	-0.949398
					0.0159299	-0.949198
					0.0159449	-0.949098
					0.0159524	-0.948898
					0.0159799	-0.948698
					0.0159924	-0.948598
					0.0160074	-0.948398
					0.0160224	-0.948098
					0.0160349	-0.947998
					0.0160449	-0.947898
					0.0160524	-0.947698
					0.0160749	-0.947598
					0.0160949	-0.947398
					0.0161099	-0.947198
					0.0161324	-0.947098
					0.0161374	-0.946898
					0.0161524	-0.946798
					0.0161549	-0.946598
					0.0161824	-0.946498
					0.0161849	-0.946198
					0.0161949	-0.946198
					0.0161999	-0.945898
					0.0162174	-0.945798
					0.0162374	-0.945598
					0.0162474	-0.945398
					0.0162699	-0.945198
					0.0162799	-0.944998
					0.0162899	-0.944898
					0.0163074	-0.944798
					0.0163174	-0.944598
					0.0163274	-0.944398
					0.0163424	-0.944198
					0.0163449	-0.944098
					0.0163374	-0.943898
					0.0163499	-0.943698
					0.0163549	-0.943598
					0.0163649	-0.943398
					0.0163749	-0.943298
					0.0163999	-0.943098
					0.0164124	-0.942998
					0.0164349	-0.942798
					0.0164449	-0.942598
					0.0164624	-0.942398
					0.0164824	-0.942198
					0.0165024	-0.941998
					0.0165149	-0.941998
					0.0165299	-0.941798
					0.0165399	-0.941698
					0.0165499	-0.941398
					0.0165649	-0.941298
					0.0165599	-0.941098
					0.0165624	-0.940998
					0.0165774	-0.940798
					0.0165974	-0.940598
					0.0165899	-0.940398
					0.0165949	-0.940198
					0.0166049	-0.940098
					0.0166149	-0.939898
					0.0166149	-0.939698
					0.0166274	-0.939598
					0.0166299	-0.939498
					0.0166374	-0.939298
					0.0166449	-0.938998
					0.0166574	-0.938898
					0.0166674	-0.938798
					0.0166774	-0.938598
					0.0166649	-0.938498
					0.0166799	-0.938198
					0.0166924	-0.938098
[truncated: 1,082 more rows]

## Sheet: Zinc
Open Circuit Potential					Potentiodynamic Polarization
Time	Voltage				Current	Voltage
Seconds	V vs SCE				A/cm2	V vs SCE
1.00832	-1.06083				5.67931e-05	-1.28375
2.01663	-1.06083				5.39512e-05	-1.28368
3.02495	-1.06083				5.14125e-05	-1.28358
4.03327	-1.06082				4.9038e-05	-1.28338
5.04158	-1.06082				4.67014e-05	-1.28318
6.0499	-1.06081				4.45794e-05	-1.28308
7.05822	-1.06081				4.27101e-05	-1.28288
8.06653	-1.06082				4.10681e-05	-1.28268
9.07485	-1.06082				3.96914e-05	-1.28258
10.0832	-1.06083				3.84789e-05	-1.28228
11.0915	-1.06084				3.74179e-05	-1.28228
12.0998	-1.06084				3.64706e-05	-1.28198
13.1081	-1.06085				3.56243e-05	-1.28178
14.1164	-1.06086				3.48539e-05	-1.28178
15.1247	-1.06087				3.41466e-05	-1.28148
16.1331	-1.06088				3.34898e-05	-1.28138
17.1414	-1.06088				3.28835e-05	-1.28118
18.1497	-1.06088				3.23278e-05	-1.28108
19.158	-1.06089				3.18099e-05	-1.28088
20.1663	-1.0609				3.13173e-05	-1.28068
21.1746	-1.06092				3.08626e-05	-1.28048
22.183	-1.06094				3.04206e-05	-1.28038
23.1913	-1.06095				2.99818e-05	-1.28008
24.1996	-1.06097				2.95953e-05	-1.27998
25.2079	-1.06098				2.92164e-05	-1.27978
26.2162	-1.06099				2.88678e-05	-1.27968
27.2245	-1.061				2.85356e-05	-1.27948
28.2329	-1.06101				2.82047e-05	-1.27928
29.2412	-1.06101				2.79015e-05	-1.27918
30.2495	-1.061				2.76123e-05	-1.27898
31.2578	-1.06099				2.73256e-05	-1.27878
32.2661	-1.06099				2.70641e-05	-1.27858
33.2744	-1.06099				2.68166e-05	-1.27848
34.2828	-1.06099				2.65677e-05	-1.27828
35.2911	-1.06099				2.63404e-05	-1.27808
36.2994	-1.06099				2.61206e-05	-1.27798
37.3077	-1.06098				2.59021e-05	-1.27778
38.316	-1.06097				2.56975e-05	-1.27768
39.3243	-1.06096				2.5503e-05	-1.27748
40.3327	-1.06094				2.53034e-05	-1.27728
41.341	-1.06092				2.51266e-05	-1.27718
42.3493	-1.0609				2.49573e-05	-1.27698
43.3576	-1.06089				2.47856e-05	-1.27688
44.3659	-1.06088				2.4634e-05	-1.27668
45.3742	-1.06087				2.449e-05	-1.27648
46.3826	-1.06086				2.43435e-05	-1.27628
47.3909	-1.06084				2.42121e-05	-1.27618
48.3992	-1.06082				2.40871e-05	-1.27598
49.4075	-1.06079				2.39608e-05	-1.27578
50.4158	-1.06075				2.38484e-05	-1.27568
51.4241	-1.06072				2.37397e-05	-1.27548
52.4325	-1.06068				2.36299e-05	-1.27538
53.4408	-1.06065				2.35301e-05	-1.27518
54.4491	-1.06061				2.34354e-05	-1.27508
55.4574	-1.06058				2.33343e-05	-1.27478
56.4657	-1.06056				2.32472e-05	-1.27458
57.474	-1.06054				2.316e-05	-1.27448
58.4824	-1.06053				2.30665e-05	-1.27428
59.4907	-1.06051				2.29832e-05	-1.27408
60.499	-1.06048				2.29011e-05	-1.27398
61.5073	-1.06045				2.28139e-05	-1.27378
62.5156	-1.06043				2.27356e-05	-1.27368
63.5239	-1.0604				2.26586e-05	-1.27348
64.5323	-1.06037				2.25803e-05	-1.27328
65.5406	-1.06034				2.25083e-05	-1.27308
66.5489	-1.06031				2.24388e-05	-1.27298
67.5572	-1.06029				2.2363e-05	-1.27268
68.5655	-1.06029				2.22986e-05	-1.27268
69.5738	-1.06029				2.22266e-05	-1.27248
70.5822	-1.06028				2.2166e-05	-1.27228
71.5905	-1.06026				2.21054e-05	-1.27218
72.5988	-1.06024				2.20409e-05	-1.27198
73.6071	-1.06021				2.19816e-05	-1.27178
74.6154	-1.0602				2.1926e-05	-1.27168
75.6237	-1.06019				2.18641e-05	-1.27138
76.6321	-1.06019				2.18111e-05	-1.27128
77.6404	-1.06018				2.17593e-05	-1.27118
78.6487	-1.06017				2.17012e-05	-1.27088
79.657	-1.06016				2.16507e-05	-1.27078
80.6653	-1.06016				2.16027e-05	-1.27058
81.6736	-1.06014				2.15483e-05	-1.27048
82.682	-1.06012				2.15016e-05	-1.27028
83.6903	-1.0601				2.14549e-05	-1.27018
84.6986	-1.06008				2.14044e-05	-1.26998
85.7069	-1.06008				2.13627e-05	-1.26978
86.7152	-1.06008				2.13197e-05	-1.26968
87.7235	-1.06007				2.1273e-05	-1.26948
88.7319	-1.06006				2.12326e-05	-1.26928
89.7402	-1.06003				2.11922e-05	-1.26918
90.7485	-1.06				2.11517e-05	-1.26898
91.7568	-1.05997				2.11151e-05	-1.26888
92.7651	-1.05996				2.10798e-05	-1.26858
93.7734	-1.05994				2.10406e-05	-1.26838
94.7818	-1.05993				2.1009e-05	-1.26828
95.79	-1.05991				2.09774e-05	-1.26818
96.798	-1.05989				2.09396e-05	-1.26798
97.807	-1.05989				2.09092e-05	-1.26778
98.815	-1.05988				2.08789e-05	-1.26768
99.823	-1.05987				2.08436e-05	-1.26738
100.832	-1.05985				2.0817e-05	-1.26728
101.84	-1.05983				2.0788e-05	-1.26718
102.848	-1.0598				2.07564e-05	-1.26698
103.857	-1.05978				2.07274e-05	-1.26688
104.865	-1.05975				2.06996e-05	-1.26658
105.873	-1.05973				2.06667e-05	-1.26648
106.882	-1.05971				2.06389e-05	-1.26628
107.89	-1.0597				2.06124e-05	-1.26618
108.898	-1.05969				2.05796e-05	-1.26588
109.907	-1.05969				2.05531e-05	-1.26578
110.915	-1.05968				2.05253e-05	-1.26568
111.923	-1.05968				2.0495e-05	-1.26538
112.931	-1.05968				2.04684e-05	-1.26528
113.94	-1.05967				2.04432e-05	-1.26518
114.948	-1.05964				2.04103e-05	-1.26488
115.956	-1.05961				2.03838e-05	-1.26478
116.965	-1.05958				2.03535e-05	-1.26468
117.973	-1.05956				2.0327e-05	-1.26448
118.981	-1.05955				2.03017e-05	-1.26428
119.99	-1.05955				2.02714e-05	-1.26408
120.998	-1.05954				2.02461e-05	-1.26398
122.006	-1.05953				2.02196e-05	-1.26378
123.015	-1.05952				2.0188e-05	-1.26358
124.023	-1.05951				2.01615e-05	-1.26338
125.031	-1.05951				2.01375e-05	-1.26328
126.04	-1.0595				2.01059e-05	-1.26308
127.048	-1.05949				2.00819e-05	-1.26298
128.056	-1.05948				2.00554e-05	-1.26278
129.065	-1.05946				2.00251e-05	-1.26258
130.073	-1.05945				2.00011e-05	-1.26248
131.081	-1.05944				1.99758e-05	-1.26238
132.089	-1.05944				1.99455e-05	-1.26208
133.098	-1.05944				1.99228e-05	-1.26198
134.106	-1.05943				1.98975e-05	-1.26178
135.114	-1.05942				1.98685e-05	-1.26158
136.123	-1.05941				1.98445e-05	-1.26148
137.131	-1.05941				1.98217e-05	-1.26128
138.139	-1.0594				1.97927e-05	-1.26108
139.148	-1.05938				1.97712e-05	-1.26088
140.156	-1.05936				1.97472e-05	-1.26078
141.164	-1.05935				1.97207e-05	-1.26058
142.173	-1.05934				1.96967e-05	-1.26048
143.181	-1.05935				1.96752e-05	-1.26028
144.189	-1.05935				1.96474e-05	-1.26008
145.198	-1.05935				1.9626e-05	-1.25988
146.206	-1.05934				1.96045e-05	-1.25978
147.214	-1.05933				1.95792e-05	-1.25958
148.223	-1.05932				1.95552e-05	-1.25948
149.231	-1.0593				1.9535e-05	-1.25928
150.239	-1.05929				1.95085e-05	-1.25908
151.247	-1.05928				1.9487e-05	-1.25888
152.256	-1.05928				1.94643e-05	-1.25888
153.264	-1.05928				1.94403e-05	-1.25858
154.272	-1.05928				1.94176e-05	-1.25848
155.281	-1.05928				1.93974e-05	-1.25828
156.289	-1.05928				1.93721e-05	-1.25808
157.297	-1.05928				1.93519e-05	-1.25788
158.306	-1.05928				1.93304e-05	-1.25778
159.314	-1.05928				1.93064e-05	-1.25768
160.322	-1.05928				1.92849e-05	-1.25748
161.331	-1.05928				1.92647e-05	-1.25728
162.339	-1.05928				1.92395e-05	-1.25708
163.347	-1.05928				1.9218e-05	-1.25698
164.356	-1.05928				1.91965e-05	-1.25678
165.364	-1.05928				1.91713e-05	-1.25658
166.372	-1.05928				1.91498e-05	-1.25648
167.381	-1.05928				1.91245e-05	-1.25618
168.389	-1.05928				1.91043e-05	-1.25608
169.397	-1.05928				1.90816e-05	-1.25598
170.405	-1.05928				1.90563e-05	-1.25578
171.414	-1.05928				1.90336e-05	-1.25558
172.422	-1.05928				1.90096e-05	-1.25538
173.43	-1.05928				1.89856e-05	-1.25528
174.439	-1.05928				1.89616e-05	-1.25508
175.447	-1.05928				1.89401e-05	-1.25498
176.455	-1.05928				1.89149e-05	-1.25468
177.464	-1.05928				1.88934e-05	-1.25458
178.472	-1.05928				1.88719e-05	-1.25448
179.48	-1.05928				1.88467e-05	-1.25428
180.489	-1.05927				1.88265e-05	-1.25408
181.497	-1.05927				1.88063e-05	-1.25408
182.505	-1.05926				1.87823e-05	-1.25378
183.514	-1.05926				1.87633e-05	-1.25368
184.522	-1.05925				1.87444e-05	-1.25348
185.53	-1.05924				1.87229e-05	-1.25328
186.539	-1.05923				1.87065e-05	-1.25308
187.547	-1.05923				1.86913e-05	-1.25298
188.555	-1.05923				1.86724e-05	-1.25278
189.564	-1.05924				1.86585e-05	-1.25258
190.572	-1.05924				1.86446e-05	-1.25248
191.58	-1.05923				1.86294e-05	-1.25218
192.588	-1.05921				1.86193e-05	-1.25208
193.597	-1.0592				1.86092e-05	-1.25198
194.605	-1.05919				1.85991e-05	-1.25178
195.613	-1.05917				1.85903e-05	-1.25158
196.622	-1.05916				1.8584e-05	-1.25138
197.63	-1.05915				1.85751e-05	-1.25128
198.638	-1.05915				1.85713e-05	-1.25108
199.647	-1.05914				1.85675e-05	-1.25098
200.655	-1.05914				1.85612e-05	-1.25078
201.663	-1.05914				1.856e-05	-1.25058
202.672	-1.05914				1.85562e-05	-1.25048
203.68	-1.05915				1.85536e-05	-1.25028
204.688	-1.05914				1.85536e-05	-1.25008
205.697	-1.05914				1.85536e-05	-1.24998
206.705	-1.05915				1.85536e-05	-1.24978
207.713	-1.05914				1.85536e-05	-1.24968
208.722	-1.05913				1.85549e-05	-1.24948
209.73	-1.05912				1.85549e-05	-1.24928
210.738	-1.05911				1.85587e-05	-1.24908
211.746	-1.05911				1.8565e-05	-1.24898
212.755	-1.05911				1.85675e-05	-1.24878
213.763	-1.0591				1.85738e-05	-1.24858
214.771	-1.0591				1.85789e-05	-1.24848
215.78	-1.0591				1.85877e-05	-1.24828
216.788	-1.0591				1.85966e-05	-1.24818
217.796	-1.05909				1.86042e-05	-1.24798
218.805	-1.05909				1.86155e-05	-1.24778
219.813	-1.05908				1.86256e-05	-1.24768
220.821	-1.05908				1.86345e-05	-1.24738
221.83	-1.05909				1.86458e-05	-1.24728
222.838	-1.0591				1.86597e-05	-1.24708
223.846	-1.05912				1.86698e-05	-1.24688
224.855	-1.05913				1.86825e-05	-1.24678
225.863	-1.05914				1.86964e-05	-1.24658
226.871	-1.05914				1.87065e-05	-1.24648
227.88	-1.05914				1.87204e-05	-1.24628
228.888	-1.05915				1.87355e-05	-1.24618
229.896	-1.05916				1.87469e-05	-1.24588
230.904	-1.05918				1.87608e-05	-1.24578
231.913	-1.0592				1.87759e-05	-1.24568
232.921	-1.05922				1.87848e-05	-1.24548
233.929	-1.05924				1.87974e-05	-1.24528
234.938	-1.05925				1.88126e-05	-1.24498
235.946	-1.05925				1.88239e-05	-1.24488
236.954	-1.05926				1.88378e-05	-1.24488
237.963	-1.05927				1.88517e-05	-1.24458
238.971	-1.05928				1.88618e-05	-1.24438
239.979	-1.05928				1.88757e-05	-1.24438
240.988	-1.05928				1.88883e-05	-1.24418
241.996	-1.05928				1.88985e-05	-1.24388
243.004	-1.05928				1.89136e-05	-1.24378
244.013	-1.05928				1.89275e-05	-1.24358
245.021	-1.05928				1.89376e-05	-1.24338
246.029	-1.05928				1.89528e-05	-1.24338
247.038	-1.05928				1.89654e-05	-1.24308
248.046	-1.05928				1.89768e-05	-1.24288
249.054	-1.05928				1.89894e-05	-1.24278
250.063	-1.05928				1.90033e-05	-1.24258
251.071	-1.05928				1.90134e-05	-1.24248
252.079	-1.05929				1.90273e-05	-1.24228
253.087	-1.0593				1.90399e-05	-1.24208
254.096	-1.05931				1.90513e-05	-1.24188
255.104	-1.05932				1.90664e-05	-1.24178
256.112	-1.05933				1.90803e-05	-1.24168
257.121	-1.05933				1.90904e-05	-1.24138
258.129	-1.05933				1.91043e-05	-1.24128
259.137	-1.05932				1.91195e-05	-1.24108
260.146	-1.05933				1.91296e-05	-1.24088
261.154	-1.05934				1.91447e-05	-1.24068
262.162	-1.05934				1.91561e-05	-1.24058
263.171	-1.05935				1.917e-05	-1.24048
264.179	-1.05936				1.91839e-05	-1.24028
265.187	-1.05937				1.91953e-05	-1.24008
266.196	-1.05937				1.92092e-05	-1.23988
267.204	-1.05937				1.92243e-05	-1.23978
268.212	-1.05936				1.92344e-05	-1.23948
269.221	-1.05935				1.92483e-05	-1.23938
270.229	-1.05934				1.92622e-05	-1.23928
271.237	-1.05934				1.92723e-05	-1.23908
272.245	-1.05934				1.92862e-05	-1.23888
273.254	-1.05935				1.93001e-05	-1.23878
274.262	-1.05935				1.93102e-05	-1.23858
275.27	-1.05934				1.93228e-05	-1.23848
276.279	-1.05933				1.93355e-05	-1.23828
277.287	-1.05932				1.93443e-05	-1.23808
278.295	-1.05932				1.93569e-05	-1.23788
279.304	-1.05931				1.93683e-05	-1.23778
280.312	-1.0593				1.93784e-05	-1.23768
281.32	-1.05929				1.93898e-05	-1.23738
282.329	-1.05929				1.94011e-05	-1.23728
283.337	-1.05929				1.941e-05	-1.23708
284.345	-1.05929				1.94214e-05	-1.23698
285.354	-1.05928				1.94327e-05	-1.23678
286.362	-1.05927				1.94403e-05	-1.23658
287.37	-1.05925				1.94504e-05	-1.23648
288.379	-1.05923				1.94605e-05	-1.23628
289.387	-1.05921				1.94681e-05	-1.23608
290.395	-1.0592				1.94782e-05	-1.23588
291.403	-1.05919				1.9487e-05	-1.23578
292.412	-1.05918				1.94934e-05	-1.23558
293.42	-1.05919				1.95009e-05	-1.23548
294.428	-1.0592				1.95085e-05	-1.23528
295.437	-1.05919				1.95136e-05	-1.23498
296.445	-1.05918				1.95199e-05	-1.23488
297.453	-1.05918				1.95249e-05	-1.23468
298.462	-1.05918				1.953e-05	-1.23458
299.47	-1.05918				1.95338e-05	-1.23448
300.478	-1.05917				1.95376e-05	-1.23428
301.487	-1.05915				1.95401e-05	-1.23408
302.495	-1.05913				1.95426e-05	-1.23388
303.503	-1.05912				1.95464e-05	-1.23378
304.512	-1.05911				1.95464e-05	-1.23358
305.52	-1.05911				1.95489e-05	-1.23338
306.528	-1.05911				1.95489e-05	-1.23328
307.537	-1.0591				1.95464e-05	-1.23308
308.545	-1.05909				1.95489e-05	-1.23288
309.553	-1.05909				1.95464e-05	-1.23268
310.561	-1.05911				1.95439e-05	-1.23258
311.57	-1.05912				1.95413e-05	-1.23248
312.578	-1.05914				1.95376e-05	-1.23218
313.586	-1.05916				1.9535e-05	-1.23208
314.595	-1.05917				1.95325e-05	-1.23178
315.603	-1.05918				1.95249e-05	-1.23168
316.611	-1.05919				1.95237e-05	-1.23158
317.62	-1.0592				1.95199e-05	-1.23138
318.628	-1.05922				1.95123e-05	-1.23118
319.636	-1.05924				1.95085e-05	-1.23108
320.645	-1.05926				1.95035e-05	-1.23088
321.653	-1.05926				1.94959e-05	-1.23058
322.661	-1.05926				1.94921e-05	-1.23058
323.67	-1.05926				1.9487e-05	-1.23038
324.678	-1.05926				1.94795e-05	-1.23028
325.686	-1.05926				1.94744e-05	-1.23008
326.695	-1.05926				1.94706e-05	-1.22988
327.703	-1.05927				1.9463e-05	-1.22968
328.711	-1.05927				1.9458e-05	-1.22968
329.72	-1.05928				1.94542e-05	-1.22948
330.728	-1.05928				1.94441e-05	-1.22928
331.736	-1.05928				1.94416e-05	-1.22898
332.744	-1.05928				1.94378e-05	-1.22888
333.753	-1.05929				1.94302e-05	-1.22868
334.761	-1.0593				1.94264e-05	-1.22848
335.769	-1.05931				1.94226e-05	-1.22848
336.778	-1.05932				1.94176e-05	-1.22828
337.786	-1.05933				1.9415e-05	-1.22808
338.794	-1.05934				1.94125e-05	-1.22788
339.803	-1.05935				1.94087e-05	-1.22768
340.811	-1.05935				1.94087e-05	-1.22758
341.819	-1.05934				1.94087e-05	-1.22738
342.828	-1.05932				1.94075e-05	-1.22728
343.836	-1.05931				1.94075e-05	-1.22708
344.844	-1.05931				1.94087e-05	-1.22688
345.853	-1.05932				1.94087e-05	-1.22668
346.861	-1.05934				1.94125e-05	-1.22658
347.869	-1.05934				1.94138e-05	-1.22648
348.878	-1.05933				1.94138e-05	-1.22618
349.886	-1.05933				1.94176e-05	-1.22608
350.894	-1.05933				1.94201e-05	-1.22588
351.902	-1.05932				1.94188e-05	-1.22568
352.911	-1.05931				1.94226e-05	-1.22558
353.919	-1.0593				1.94226e-05	-1.22538
354.927	-1.05931				1.94226e-05	-1.22528
355.936	-1.05932				1.94239e-05	-1.22498
356.944	-1.05933				1.94251e-05	-1.22498
357.952	-1.05932				1.94226e-05	-1.22468
358.961	-1.05931				1.94239e-05	-1.22458
359.969	-1.05931				1.94226e-05	-1.22438
360.977	-1.05932				1.94214e-05	-1.22418
361.986	-1.05933				1.94226e-05	-1.22408
362.994	-1.05935				1.94201e-05	-1.22388
364.002	-1.05937				1.94188e-05	-1.22378
365.011	-1.05937				1.94188e-05	-1.22358
366.019	-1.05937				1.94176e-05	-1.22338
367.027	-1.05937				1.94176e-05	-1.22328
368.036	-1.05936				1.94176e-05	-1.22308
369.044	-1.05936				1.9415e-05	-1.22288
370.052	-1.05935				1.9415e-05	-1.22268
371.06	-1.05934				1.94176e-05	-1.22258
372.069	-1.05935				1.94138e-05	-1.22228
373.077	-1.05936				1.94163e-05	-1.22218
374.085	-1.05936				1.94176e-05	-1.22208
375.094	-1.05935				1.94176e-05	-1.22178
376.102	-1.05934				1.94188e-05	-1.22168
377.11	-1.05934				1.94214e-05	-1.22158
378.119	-1.05934				1.94214e-05	-1.22128
379.127	-1.05936				1.94226e-05	-1.22128
380.135	-1.05936				1.94264e-05	-1.22108
381.144	-1.05937				1.94277e-05	-1.22088
382.152	-1.05937				1.94302e-05	-1.22068
383.16	-1.05937				1.94327e-05	-1.22058
384.169	-1.05937				1.94315e-05	-1.22038
385.177	-1.05937				1.94353e-05	-1.22018
386.185	-1.05936				1.94353e-05	-1.21998
387.194	-1.05935				1.9434e-05	-1.21988
388.202	-1.05934				1.94353e-05	-1.21968
389.21	-1.05935				1.94378e-05	-1.21958
390.219	-1.05936				1.94365e-05	-1.21938
391.227	-1.05937				1.94365e-05	-1.21918
392.235	-1.05937				1.94365e-05	-1.21908
393.243	-1.05937				1.94327e-05	-1.21888
394.252	-1.05937				1.94353e-05	-1.21868
395.26	-1.05939				1.94353e-05	-1.21858
396.268	-1.0594				1.94327e-05	-1.21838
397.277	-1.0594				1.9434e-05	-1.21828
398.285	-1.0594				1.9434e-05	-1.21798
399.293	-1.0594				1.94327e-05	-1.21788
400.302	-1.05941				1.9434e-05	-1.21768
401.31	-1.05942				1.9434e-05	-1.21768
402.318	-1.05943				1.94302e-05	-1.21738
403.327	-1.05944				1.94302e-05	-1.21728
404.335	-1.05945				1.94302e-05	-1.21698
405.343	-1.05946				1.94277e-05	-1.21688
406.352	-1.05947				1.94264e-05	-1.21668
407.36	-1.05948				1.94251e-05	-1.21658
408.368	-1.05949				1.94226e-05	-1.21638
409.376	-1.05951				1.94201e-05	-1.21618
410.385	-1.05952				1.94176e-05	-1.21608
411.393	-1.05951				1.94138e-05	-1.21578
412.401	-1.0595				1.94138e-05	-1.21568
413.41	-1.0595				1.94087e-05	-1.21558
414.418	-1.05951				1.94087e-05	-1.21538
415.426	-1.05952				1.94075e-05	-1.21528
416.435	-1.05953				1.94037e-05	-1.21498
417.443	-1.05955				1.94037e-05	-1.21488
418.451	-1.05958				1.94049e-05	-1.21478
419.46	-1.0596				1.94024e-05	-1.21448
420.468	-1.05961				1.94024e-05	-1.21428
421.476	-1.05961				1.94037e-05	-1.21418
422.485	-1.05962				1.94024e-05	-1.21398
423.493	-1.05963				1.94037e-05	-1.21388
424.501	-1.05965				1.94075e-05	-1.21368
425.51	-1.05967				1.94075e-05	-1.21348
426.518	-1.05968				1.941e-05	-1.21328
427.526	-1.05968				1.94138e-05	-1.21328
428.535	-1.05968				1.9415e-05	-1.21298
429.543	-1.05968				1.94214e-05	-1.21288
430.551	-1.05968				1.94251e-05	-1.21278
431.559	-1.05968				1.94277e-05	-1.21248
432.568	-1.05968				1.94327e-05	-1.21248
433.576	-1.05968				1.9439e-05	-1.21218
434.584	-1.05968				1.94428e-05	-1.21208
435.593	-1.05968				1.94491e-05	-1.21188
436.601	-1.05968				1.94542e-05	-1.21178
437.609	-1.05968				1.94593e-05	-1.21148
438.618	-1.05969				1.94668e-05	-1.21138
439.626	-1.0597				1.94731e-05	-1.21118
440.634	-1.05972				1.94769e-05	-1.21098
441.643	-1.05973				1.94845e-05	-1.21088
442.651	-1.05975				1.94908e-05	-1.21068
443.659	-1.05975				1.94946e-05	-1.21048
444.668	-1.05975				1.95035e-05	-1.21038
445.676	-1.05974				1.9511e-05	-1.21018
446.684	-1.05975				1.95148e-05	-1.21008
447.693	-1.05976				1.95211e-05	-1.20988
448.701	-1.05977				1.95287e-05	-1.20978
449.709	-1.05978				1.95338e-05	-1.20958
450.717	-1.05978				1.95413e-05	-1.20938
451.726	-1.05978				1.95489e-05	-1.20928
452.734	-1.05977				1.9554e-05	-1.20898
453.742	-1.05977				1.95616e-05	-1.20888
454.751	-1.05977				1.95691e-05	-1.20868
455.759	-1.05976				1.95742e-05	-1.20848
456.767	-1.05975				1.9583e-05	-1.20838
457.776	-1.05974				1.95893e-05	-1.20808
458.784	-1.05975				1.95957e-05	-1.20808
459.792	-1.05977				1.96058e-05	-1.20788
460.801	-1.05979				1.96121e-05	-1.20768
461.809	-1.05979				1.96222e-05	-1.20748
462.817	-1.05979				1.96323e-05	-1.20738
463.826	-1.05978				1.96386e-05	-1.20718
464.834	-1.05978				1.96487e-05	-1.20708
465.842	-1.05978				1.96588e-05	-1.20688
466.851	-1.05978				1.96689e-05	-1.20668
467.859	-1.05978				1.96803e-05	-1.20658
468.867	-1.05978				1.96917e-05	-1.20638
469.875	-1.05978				1.97018e-05	-1.20618
470.884	-1.05978				1.97157e-05	-1.20598
471.892	-1.05979				1.97283e-05	-1.20588
472.9	-1.0598				1.97384e-05	-1.20568
473.909	-1.05981				1.97535e-05	-1.20548
474.917	-1.05981				1.97687e-05	-1.20538
475.925	-1.05979				1.97813e-05	-1.20508
476.934	-1.05978				1.97977e-05	-1.20498
477.942	-1.05978				1.98142e-05	-1.20488
478.95	-1.05979				1.98268e-05	-1.20468
479.959	-1.05981				1.98432e-05	-1.20448
480.967	-1.05983				1.98609e-05	-1.20438
481.975	-1.05983				1.98735e-05	-1.20418
482.984	-1.05982				1.98912e-05	-1.20408
483.992	-1.0598				1.99076e-05	-1.20388
485	-1.05978				1.99203e-05	-1.20368
486.009	-1.05977				1.99354e-05	-1.20348
487.017	-1.05977				1.99531e-05	-1.20338
488.025	-1.05977				1.99632e-05	-1.20328
489.034	-1.05977				1.99796e-05	-1.20298
490.042	-1.05978				1.99935e-05	-1.20288
491.05	-1.05979				2.00062e-05	-1.20268
492.058	-1.05979				2.00188e-05	-1.20248
493.067	-1.05979				2.00327e-05	-1.20238
494.075	-1.05978				2.00428e-05	-1.20218
495.083	-1.05977				2.00567e-05	-1.20208
496.092	-1.05976				2.00693e-05	-1.20188
497.1	-1.05976				2.00794e-05	-1.20168
498.108	-1.05976				2.00908e-05	-1.20148
499.117	-1.05977				2.01047e-05	-1.20138
500.125	-1.05978				2.01123e-05	-1.20118
501.133	-1.05979				2.01249e-05	-1.20098
502.142	-1.05979				2.0135e-05	-1.20088
503.15	-1.05979				2.01451e-05	-1.20068
504.158	-1.05978				2.01565e-05	-1.20058
505.167	-1.05977				2.0164e-05	-1.20038
506.175	-1.05978				2.01741e-05	-1.20018
507.183	-1.05978				2.01842e-05	-1.20008
508.192	-1.05978				2.01906e-05	-1.19988
509.2	-1.05978				2.01981e-05	-1.19968
510.208	-1.05978				2.0207e-05	-1.19958
511.216	-1.05978				2.0212e-05	-1.19928
512.225	-1.05978				2.02196e-05	-1.19908
513.233	-1.05978				2.02259e-05	-1.19908
514.241	-1.05978				2.02285e-05	-1.19878
515.25	-1.05978				2.02335e-05	-1.19858
516.258	-1.05978				2.02398e-05	-1.19848
517.266	-1.05978				2.02423e-05	-1.19828
518.275	-1.05978				2.02461e-05	-1.19808
519.283	-1.05979				2.02487e-05	-1.19798
520.291	-1.05979				2.02512e-05	-1.19778
521.3	-1.05979				2.0255e-05	-1.19768
522.308	-1.05979				2.02575e-05	-1.19748
523.316	-1.05979				2.02575e-05	-1.19738
524.325	-1.0598				2.02613e-05	-1.19718
525.333	-1.0598				2.02626e-05	-1.19698
526.341	-1.05981				2.02638e-05	-1.19678
527.35	-1.05981				2.02676e-05	-1.19668
528.358	-1.05982				2.02701e-05	-1.19648
529.366	-1.05983				2.02714e-05	-1.19628
530.375	-1.05983				2.02752e-05	-1.19618
531.383	-1.05984				2.0279e-05	-1.19608
532.391	-1.05985				2.02802e-05	-1.19578
533.399	-1.05986				2.02866e-05	-1.19568
534.408	-1.05986				2.02916e-05	-1.19548
535.416	-1.05986				2.02941e-05	-1.19528
536.424	-1.05986				2.02992e-05	-1.19518
537.433	-1.05986				2.03068e-05	-1.19498
538.441	-1.05985				2.03093e-05	-1.19478
539.449	-1.05985				2.03169e-05	-1.19468
540.458	-1.05985				2.03232e-05	-1.19458
541.466	-1.05985				2.03282e-05	-1.19428
542.474	-1.05985				2.03333e-05	-1.19418
543.483	-1.05986				2.03383e-05	-1.19408
544.491	-1.05986				2.03421e-05	-1.19378
545.499	-1.05987				2.03472e-05	-1.19368
546.508	-1.05987				2.03522e-05	-1.19358
547.516	-1.05986				2.03535e-05	-1.19338
548.524	-1.05986				2.0356e-05	-1.19318
549.533	-1.05985				2.03585e-05	-1.19298
550.541	-1.05985				2.03585e-05	-1.19288
551.549	-1.05986				2.03585e-05	-1.19268
552.557	-1.05987				2.03585e-05	-1.19268
553.566	-1.05988				2.0356e-05	-1.19228
554.574	-1.05988				2.03548e-05	-1.19218
555.582	-1.05988				2.0351e-05	-1.19198
556.591	-1.05988				2.03497e-05	-1.19188
557.599	-1.05988				2.03472e-05	-1.19158
558.607	-1.05988				2.03421e-05	-1.19148
559.616	-1.05988				2.03396e-05	-1.19128
560.624	-1.05988				2.03371e-05	-1.19128
561.632	-1.05988				2.03308e-05	-1.19088
562.641	-1.05988				2.03282e-05	-1.19078
563.649	-1.05988				2.03257e-05	-1.19068
564.657	-1.05987				2.03219e-05	-1.19048
565.666	-1.05987				2.03194e-05	-1.19028
566.674	-1.05987				2.03181e-05	-1.19018
567.682	-1.05987				2.03131e-05	-1.18998
568.69	-1.05987				2.03118e-05	-1.18978
569.699	-1.05988				2.03118e-05	-1.18968
570.707	-1.05988				2.0308e-05	-1.18948
571.715	-1.05989				2.0308e-05	-1.18928
572.724	-1.05988				2.0308e-05	-1.18918
573.732	-1.05988				2.0303e-05	-1.18888
574.74	-1.05987				2.0303e-05	-1.18878
575.749	-1.05988				2.0303e-05	-1.18868
576.757	-1.05988				2.03004e-05	-1.18848
577.765	-1.05988				2.03004e-05	-1.18828
578.774	-1.05988				2.02992e-05	-1.18818
579.782	-1.05988				2.02967e-05	-1.18798
580.79	-1.05988				2.02954e-05	-1.18788
581.799	-1.05988				2.02954e-05	-1.18768
582.807	-1.05988				2.02916e-05	-1.18748
583.815	-1.05988				2.02929e-05	-1.18738
584.824	-1.05988				2.02916e-05	-1.18718
585.832	-1.05988				2.02891e-05	-1.18698
586.84	-1.05989				2.02891e-05	-1.18688
587.849	-1.0599				2.02891e-05	-1.18668
588.857	-1.05991				2.02866e-05	-1.18648
589.865	-1.05993				2.02866e-05	-1.18628
590.873	-1.05996				2.02878e-05	-1.18608
591.882	-1.05998				2.02866e-05	-1.18598
592.89	-1.05999				2.02878e-05	-1.18578
593.898	-1.06				2.02891e-05	-1.18568
594.907	-1.06				2.02878e-05	-1.18548
595.915	-1.06001				2.02891e-05	-1.18528
596.923	-1.06002				2.02929e-05	-1.18528
597.932	-1.06003				2.02916e-05	-1.18498
598.94	-1.06004				2.02941e-05	-1.18488
599.948	-1.06004				2.02979e-05	-1.18468
600.957	-1.06004				2.02992e-05	-1.18448
601.965	-1.06006				2.03017e-05	-1.18438
602.973	-1.06007				2.03017e-05	-1.18418
603.982	-1.06008				2.0303e-05	-1.18398
604.99	-1.06008				2.03042e-05	-1.18378
605.998	-1.06008				2.0303e-05	-1.18368
607.007	-1.06008				2.03055e-05	-1.18348
608.015	-1.06008				2.03042e-05	-1.18328
609.023	-1.06009				2.0303e-05	-1.18308
610.031	-1.0601				2.0303e-05	-1.18298
611.04	-1.06011				2.03017e-05	-1.18288
612.048	-1.06012				2.02979e-05	-1.18258
613.056	-1.06012				2.02967e-05	-1.18248
614.065	-1.06012				2.02941e-05	-1.18228
615.073	-1.06013				2.02891e-05	-1.18208
616.081	-1.06014				2.02878e-05	-1.18188
617.09	-1.06016				2.02853e-05	-1.18178
618.098	-1.06017				2.02802e-05	-1.18168
619.106	-1.06017				2.02777e-05	-1.18148
620.115	-1.06018				2.02764e-05	-1.18138
621.123	-1.06018				2.02714e-05	-1.18108
622.131	-1.06019				2.02701e-05	-1.18098
623.14	-1.0602				2.02701e-05	-1.18078
624.148	-1.06022				2.02676e-05	-1.18058
625.156	-1.06025				2.02663e-05	-1.18038
626.165	-1.06027				2.02676e-05	-1.18038
627.173	-1.06029				2.02663e-05	-1.18008
628.181	-1.0603				2.02676e-05	-1.17998
629.19	-1.06031				2.02701e-05	-1.17978
630.198	-1.06033				2.02701e-05	-1.17958
631.206	-1.06034				2.02727e-05	-1.17948
632.214	-1.06036				2.02764e-05	-1.17938
633.223	-1.06036				2.02764e-05	-1.17908
634.231	-1.06037				2.0279e-05	-1.17898
635.239	-1.06037				2.02828e-05	-1.17878
636.248	-1.06039				2.0284e-05	-1.17858
637.256	-1.0604				2.02891e-05	-1.17848
638.264	-1.06041				2.02916e-05	-1.17828
639.273	-1.06042				2.02929e-05	-1.17808
640.281	-1.06043				2.02967e-05	-1.17798
641.289	-1.06044				2.03004e-05	-1.17788
642.298	-1.06045				2.03017e-05	-1.17768
643.306	-1.06046				2.0303e-05	-1.17748
644.314	-1.06046				2.03068e-05	-1.17728
645.323	-1.06046				2.03055e-05	-1.17698
646.331	-1.06046				2.0308e-05	-1.17698
647.339	-1.06046				2.03093e-05	-1.17688
648.348	-1.06047				2.03068e-05	-1.17668
649.356	-1.0605				2.0308e-05	-1.17648
650.364	-1.06051				2.0308e-05	-1.17628
651.372	-1.06051				2.03068e-05	-1.17608
652.381	-1.06051				2.03068e-05	-1.17598
653.389	-1.0605				2.03068e-05	-1.17578
654.397	-1.06051				2.03068e-05	-1.17558
655.406	-1.06052				2.0308e-05	-1.17538
656.414	-1.06053				2.03068e-05	-1.17528
657.422	-1.06054				2.0308e-05	-1.17518
658.431	-1.06054				2.03106e-05	-1.17498
659.439	-1.06055				2.03106e-05	-1.17478
660.447	-1.06055				2.03118e-05	-1.17458
661.456	-1.06056				2.03156e-05	-1.17448
662.464	-1.06058				2.03143e-05	-1.17428
663.472	-1.06058				2.03169e-05	-1.17418
664.481	-1.06058				2.03207e-05	-1.17388
665.489	-1.06058				2.03194e-05	-1.17378
666.497	-1.06058				2.03219e-05	-1.17358
667.506	-1.06058				2.03257e-05	-1.17348
668.514	-1.06058				2.03244e-05	-1.17328
669.522	-1.06058				2.0327e-05	-1.17308
670.53	-1.06058				2.03295e-05	-1.17298
671.539	-1.06058				2.03295e-05	-1.17278
672.547	-1.06058				2.03295e-05	-1.17258
673.555	-1.06058				2.0332e-05	-1.17248
674.564	-1.06058				2.0332e-05	-1.17228
675.572	-1.06059				2.03345e-05	-1.17208
676.58	-1.0606				2.03371e-05	-1.17198
677.589	-1.06061				2.03371e-05	-1.17168
678.597	-1.06062				2.03421e-05	-1.17168
679.605	-1.06062				2.03472e-05	-1.17148
680.614	-1.06063				2.03497e-05	-1.17128
681.622	-1.06065				2.03535e-05	-1.17108
682.63	-1.06066				2.03598e-05	-1.17098
683.639	-1.06066				2.03623e-05	-1.17078
684.647	-1.06066				2.03687e-05	-1.17058
685.655	-1.06065				2.0375e-05	-1.17048
686.664	-1.06066				2.038e-05	-1.17028
687.672	-1.06066				2.03876e-05	-1.17018
688.68	-1.06066				2.03939e-05	-1.16998
689.688	-1.06067				2.04002e-05	-1.16978
690.697	-1.06067				2.04078e-05	-1.16968
691.705	-1.06067				2.04166e-05	-1.16948
692.713	-1.06068				2.0423e-05	-1.16928
693.722	-1.06069				2.04331e-05	-1.16908
694.73	-1.06069				2.04432e-05	-1.16898
695.738	-1.0607				2.04507e-05	-1.16878
696.747	-1.0607				2.04634e-05	-1.16868
697.755	-1.06071				2.04747e-05	-1.16848
698.763	-1.06073				2.04836e-05	-1.16828
699.772	-1.06075				2.04975e-05	-1.16818
700.78	-1.06077				2.05088e-05	-1.16788
701.788	-1.06079				2.0524e-05	-1.16778
702.797	-1.0608				2.05392e-05	-1.16768
703.805	-1.06083				2.05505e-05	-1.16748
704.813	-1.06085				2.0567e-05	-1.16728
705.822	-1.06087				2.05846e-05	-1.16708
706.83	-1.06088				2.05985e-05	-1.16688
707.838	-1.06088				2.06149e-05	-1.16678
708.846	-1.06088				2.06314e-05	-1.16658
709.855	-1.06089				2.06465e-05	-1.16648
710.863	-1.06089				2.06642e-05	-1.16628
711.871	-1.0609				2.06819e-05	-1.16618
712.88	-1.0609				2.06958e-05	-1.16588
713.888	-1.06091				2.0716e-05	-1.16578
714.896	-1.06093				2.07324e-05	-1.16558
715.905	-1.06094				2.07476e-05	-1.16538
716.913	-1.06095				2.07653e-05	-1.16528
717.921	-1.06096				2.07829e-05	-1.16508
718.93	-1.06097				2.07981e-05	-1.16498
719.938	-1.06098				2.0817e-05	-1.16478
720.946	-1.06098				2.08335e-05	-1.16458
721.955	-1.06099				2.08486e-05	-1.16448
722.963	-1.061				2.08676e-05	-1.16418
723.971	-1.06102				2.0884e-05	-1.16408
724.98	-1.06104				2.08979e-05	-1.16388
725.988	-1.06105				2.09168e-05	-1.16378
726.996	-1.06106				2.09332e-05	-1.16368
728.005	-1.06106				2.09471e-05	-1.16338
729.013	-1.06107				2.09636e-05	-1.16328
730.021	-1.06107				2.09787e-05	-1.16308
731.029	-1.06108				2.09926e-05	-1.16288
732.038	-1.06108				2.1009e-05	-1.16278
733.046	-1.06108				2.10242e-05	-1.16258
734.054	-1.06109				2.10355e-05	-1.16248
735.063	-1.06111				2.10507e-05	-1.16228
736.071	-1.06114				2.10659e-05	-1.16208
737.079	-1.06117				2.10772e-05	-1.16188
738.088	-1.06121				2.10924e-05	-1.16178
739.096	-1.06122				2.11075e-05	-1.16158
740.104	-1.06124				2.11176e-05	-1.16148
741.113	-1.06125				2.11303e-05	-1.16128
742.121	-1.06127				2.11442e-05	-1.16108
743.129	-1.06128				2.11555e-05	-1.16088
744.138	-1.06128				2.11694e-05	-1.16068
745.146	-1.06128				2.11821e-05	-1.16068
746.154	-1.06128				2.11922e-05	-1.16038
747.163	-1.06128				2.12061e-05	-1.16018
748.171	-1.06128				2.122e-05	-1.16008
749.179	-1.06128				2.12326e-05	-1.15988
750.187	-1.06128				2.12477e-05	-1.15978
751.196	-1.06128				2.12616e-05	-1.15948
752.204	-1.06129				2.12768e-05	-1.15938
753.212	-1.06131				2.12919e-05	-1.15928
754.221	-1.06132				2.13071e-05	-1.15908
755.229	-1.06134				2.13235e-05	-1.15888
756.237	-1.06134				2.13399e-05	-1.15868
757.246	-1.06134				2.13551e-05	-1.15858
758.254	-1.06135				2.13728e-05	-1.15838
759.262	-1.06135				2.13917e-05	-1.15828
760.271	-1.06136				2.14081e-05	-1.15808
761.279	-1.06136				2.14258e-05	-1.15798
762.287	-1.06136				2.14435e-05	-1.15778
763.296	-1.06135				2.14599e-05	-1.15768
764.304	-1.06136				2.14789e-05	-1.15738
765.312	-1.06137				2.14991e-05	-1.15728
766.321	-1.06138				2.15155e-05	-1.15698
767.329	-1.06138				2.15357e-05	-1.15688
768.337	-1.06138				2.15547e-05	-1.15668
769.346	-1.06138				2.15723e-05	-1.15658
770.354	-1.06139				2.15926e-05	-1.15638
771.362	-1.06138				2.16128e-05	-1.15628
772.37	-1.06139				2.16304e-05	-1.15608
773.379	-1.06141				2.16519e-05	-1.15588
774.387	-1.06143				2.16721e-05	-1.15578
775.395	-1.06145				2.16911e-05	-1.15548
776.404	-1.06145				2.17113e-05	-1.15538
777.412	-1.06145				2.17315e-05	-1.15528
778.42	-1.06145				2.17492e-05	-1.15498
779.429	-1.06146				2.17719e-05	-1.15488
780.437	-1.06147				2.17921e-05	-1.15478
781.445	-1.06148				2.18085e-05	-1.15458
782.454	-1.06148				2.18287e-05	-1.15448
783.462	-1.06148				2.18502e-05	-1.15428
784.47	-1.06149				2.18666e-05	-1.15408
785.479	-1.06149				2.18868e-05	-1.15388
786.487	-1.06149				2.19045e-05	-1.15378
787.495	-1.06149				2.19209e-05	-1.15358
788.504	-1.06149				2.19386e-05	-1.15348
789.512	-1.0615				2.19588e-05	-1.15328
790.52	-1.06153				2.1974e-05	-1.15308
791.528	-1.06156				2.19904e-05	-1.15288
792.537	-1.06158				2.20068e-05	-1.15278
793.545	-1.06159				2.20207e-05	-1.15268
794.553	-1.06159				2.20346e-05	-1.15248
795.562	-1.06159				2.20498e-05	-1.15228
796.57	-1.06158				2.20611e-05	-1.15208
797.578	-1.06159				2.20763e-05	-1.15188
798.587	-1.0616				2.20877e-05	-1.15168
799.595	-1.06163				2.21003e-05	-1.15158
800.603	-1.06164				2.21117e-05	-1.15138
801.612	-1.06165				2.21218e-05	-1.15128
802.62	-1.06165				2.21357e-05	-1.15108
803.628	-1.06165				2.21458e-05	-1.15088
804.637	-1.06165				2.21546e-05	-1.15078
805.645	-1.06166				2.2166e-05	-1.15058
806.653	-1.06167				2.21761e-05	-1.15048
807.662	-1.06168				2.21824e-05	-1.15028
808.67	-1.06168				2.21938e-05	-1.15008
809.678	-1.06168				2.22026e-05	-1.14988
810.686	-1.06167				2.22089e-05	-1.14968
811.695	-1.06166				2.22178e-05	-1.14948
812.703	-1.06166				2.22266e-05	-1.14948
813.711	-1.06167				2.22317e-05	-1.14928
814.72	-1.06168				2.2238e-05	-1.14898
815.728	-1.06169				2.22418e-05	-1.14888
816.736	-1.0617				2.22456e-05	-1.14868
817.745	-1.06171				2.22493e-05	-1.14858
818.753	-1.06172				2.22519e-05	-1.14848
819.761	-1.06173				2.22519e-05	-1.14818
820.77	-1.06174				2.22531e-05	-1.14808
821.778	-1.06175				2.22544e-05	-1.14798
822.786	-1.06177				2.22519e-05	-1.14778
823.795	-1.06178				2.22506e-05	-1.14748
824.803	-1.06178				2.22506e-05	-1.14738
825.811	-1.06178				2.22456e-05	-1.14718
826.82	-1.06178				2.2243e-05	-1.14708
827.828	-1.06178				2.22405e-05	-1.14698
828.836	-1.06179				2.22342e-05	-1.14668
829.844	-1.0618				2.22317e-05	-1.14648
830.853	-1.06182				2.22279e-05	-1.14638
831.861	-1.06183				2.22216e-05	-1.14618
832.869	-1.06184				2.22203e-05	-1.14608
833.878	-1.06184				2.22165e-05	-1.14598
834.886	-1.06184				2.22114e-05	-1.14568
835.894	-1.06185				2.22102e-05	-1.14558
836.903	-1.06186				2.22077e-05	-1.14548
837.911	-1.06187				2.22039e-05	-1.14518
838.919	-1.06188				2.22026e-05	-1.14508
839.928	-1.0619				2.22026e-05	-1.14488
840.936	-1.06193				2.22013e-05	-1.14468
841.944	-1.06195				2.22013e-05	-1.14458
842.953	-1.06197				2.22026e-05	-1.14438
843.961	-1.06198				2.22026e-05	-1.14418
844.969	-1.06198				2.22064e-05	-1.14408
845.978	-1.06198				2.22077e-05	-1.14388
846.986	-1.06199				2.22127e-05	-1.14368
847.994	-1.062				2.22216e-05	-1.14358
849.003	-1.06203				2.22266e-05	-1.14338
850.011	-1.06205				2.22342e-05	-1.14328
851.019	-1.06207				2.22443e-05	-1.14298
852.027	-1.06208				2.22531e-05	-1.14288
853.036	-1.06208				2.2267e-05	-1.14278
854.044	-1.06208				2.22797e-05	-1.14258
855.052	-1.06208				2.22898e-05	-1.14238
856.061	-1.06209				2.23037e-05	-1.14218
857.069	-1.0621				2.23188e-05	-1.14208
858.077	-1.06211				2.23302e-05	-1.14178
859.086	-1.06211				2.23428e-05	-1.14168
860.094	-1.06211				2.23554e-05	-1.14158
861.102	-1.06213				2.23643e-05	-1.14128
862.111	-1.06215				2.23744e-05	-1.14118
863.119	-1.06217				2.23845e-05	-1.14108
864.127	-1.06218				2.23933e-05	-1.14088
865.136	-1.06219				2.24009e-05	-1.14078
866.144	-1.0622				2.24085e-05	-1.14058
867.152	-1.06221				2.24135e-05	-1.14038
868.161	-1.06222				2.24199e-05	-1.14018
869.169	-1.06221				2.24262e-05	-1.13998
870.177	-1.06221				2.24287e-05	-1.13988
871.185	-1.06222				2.24337e-05	-1.13968
872.194	-1.06223				2.24375e-05	-1.13958
873.202	-1.06225				2.24401e-05	-1.13938
874.21	-1.06226				2.24426e-05	-1.13928
875.219	-1.06227				2.24451e-05	-1.13908
876.227	-1.06228				2.24476e-05	-1.13888
877.235	-1.06228				2.24489e-05	-1.13868
878.244	-1.06228				2.24527e-05	-1.13848
879.252	-1.06228				2.24527e-05	-1.13838
880.26	-1.06229				2.24552e-05	-1.13818
881.269	-1.0623				2.2459e-05	-1.13808
882.277	-1.06231				2.2459e-05	-1.13788
883.285	-1.06233				2.24603e-05	-1.13768
884.294	-1.06234				2.24641e-05	-1.13758
885.302	-1.06236				2.24641e-05	-1.13738
886.31	-1.06237				2.24641e-05	-1.13728
887.319	-1.06237				2.24653e-05	-1.13698
888.327	-1.06238				2.24653e-05	-1.13688
889.335	-1.06239				2.24653e-05	-1.13668
890.344	-1.06239				2.24653e-05	-1.13648
891.352	-1.0624				2.24641e-05	-1.13638
892.36	-1.06241				2.24641e-05	-1.13618
893.368	-1.06242				2.24641e-05	-1.13608
894.377	-1.06244				2.24603e-05	-1.13588
895.385	-1.06246				2.2459e-05	-1.13568
896.393	-1.06247				2.24552e-05	-1.13558
897.402	-1.06248				2.24514e-05	-1.13538
898.41	-1.06248				2.24489e-05	-1.13518
899.418	-1.06248				2.24439e-05	-1.13508
900.427	-1.06248				2.24413e-05	-1.13488
901.435	-1.06248				2.24363e-05	-1.13478
902.443	-1.06248				2.24312e-05	-1.13448
903.452	-1.06248				2.24274e-05	-1.13428
904.46	-1.06249				2.24236e-05	-1.13428
905.468	-1.06251				2.24186e-05	-1.13408
906.477	-1.06252				2.24148e-05	-1.13378
907.485	-1.06253				2.24123e-05	-1.13368
908.493	-1.06254				2.24085e-05	-1.13348
909.502	-1.06255				2.2406e-05	-1.13338
910.51	-1.06256				2.24034e-05	-1.13328
911.518	-1.06256				2.23984e-05	-1.13298
912.526	-1.06257				2.23971e-05	-1.13288
913.535	-1.06257				2.23933e-05	-1.13268
914.543	-1.06257				2.23895e-05	-1.13248
915.551	-1.06257				2.23883e-05	-1.13238
916.56	-1.06257				2.23845e-05	-1.13228
917.568	-1.06257				2.23782e-05	-1.13208
918.576	-1.06257				2.23744e-05	-1.13188
919.585	-1.06258				2.23706e-05	-1.13168
920.593	-1.06259				2.23643e-05	-1.13148
921.601	-1.0626				2.23605e-05	-1.13138
922.61	-1.0626				2.23542e-05	-1.13128
923.618	-1.0626				2.23479e-05	-1.13108
924.626	-1.06259				2.23428e-05	-1.13088
925.635	-1.06258				2.23378e-05	-1.13068
926.643	-1.06258				2.23302e-05	-1.13048
927.651	-1.06259				2.23264e-05	-1.13038
928.659	-1.0626				2.23213e-05	-1.13028
929.668	-1.06261				2.23138e-05	-1.12998
930.676	-1.06261				2.231e-05	-1.12988
931.684	-1.06261				2.23062e-05	-1.12978
932.693	-1.0626				2.22999e-05	-1.12948
933.701	-1.0626				2.22973e-05	-1.12938
934.709	-1.06262				2.22923e-05	-1.12928
935.718	-1.06263				2.22872e-05	-1.12908
936.726	-1.06264				2.2286e-05	-1.12888
937.734	-1.06265				2.22834e-05	-1.12868
938.743	-1.06265				2.22809e-05	-1.12848
939.751	-1.06266				2.22822e-05	-1.12828
940.759	-1.06267				2.22822e-05	-1.12828
941.768	-1.06268				2.22822e-05	-1.12808
942.776	-1.06268				2.2286e-05	-1.12788
943.784	-1.06268				2.22898e-05	-1.12768
944.793	-1.06267				2.22923e-05	-1.12758
945.801	-1.06267				2.22973e-05	-1.12738
946.809	-1.06268				2.23049e-05	-1.12728
947.818	-1.0627				2.23112e-05	-1.12698
948.826	-1.0627				2.23188e-05	-1.12688
949.834	-1.0627				2.23251e-05	-1.12668
950.84	-1.06269				2.23327e-05	-1.12658
951.85	-1.06268				2.23415e-05	-1.12638
952.86	-1.06268				2.23479e-05	-1.12618
953.87	-1.06268				2.23554e-05	-1.12598
954.88	-1.06269				2.2363e-05	-1.12588
955.88	-1.0627				2.23681e-05	-1.12568
956.89	-1.06271				2.23769e-05	-1.12558
957.9	-1.0627				2.23845e-05	-1.12538
958.91	-1.06269				2.23895e-05	-1.12518
959.92	-1.06269				2.23984e-05	-1.12498
960.93	-1.06269				2.24047e-05	-1.12488
961.93	-1.06269				2.2411e-05	-1.12468
962.94	-1.0627				2.24199e-05	-1.12458
963.95	-1.06271				2.24287e-05	-1.12438
964.96	-1.06272				2.24337e-05	-1.12408
965.97	-1.06273				2.24439e-05	-1.12408
966.98	-1.06274				2.2454e-05	-1.12388
967.98	-1.06275				2.24603e-05	-1.12368
968.99	-1.06275				2.24716e-05	-1.12358
970	-1.06275				2.24843e-05	-1.12338
971.01	-1.06274				2.24944e-05	-1.12318
972.02	-1.06275				2.25057e-05	-1.12308
973.03	-1.06277				2.25196e-05	-1.12288
974.03	-1.06279				2.25323e-05	-1.12258
975.04	-1.06281				2.25449e-05	-1.12248
976.05	-1.06283				2.25601e-05	-1.12228
977.06	-1.06283				2.25714e-05	-1.12228
978.07	-1.06283				2.25866e-05	-1.12208
979.08	-1.06284				2.26005e-05	-1.12188
980.08	-1.06285				2.26118e-05	-1.12168
981.09	-1.06285				2.26257e-05	-1.12148
982.1	-1.06286				2.26371e-05	-1.12138
983.11	-1.06285				2.26472e-05	-1.12118
984.12	-1.06285				2.26586e-05	-1.12098
985.13	-1.06286				2.26699e-05	-1.12088
986.13	-1.06286				2.26775e-05	-1.12068
987.14	-1.06286				2.26864e-05	-1.12048
988.15	-1.06287				2.26965e-05	-1.12038
989.16	-1.06287				2.2704e-05	-1.12018
990.17	-1.06287				2.27116e-05	-1.12008
991.18	-1.06288				2.27192e-05	-1.11988
992.18	-1.06288				2.2723e-05	-1.11968
993.19	-1.06288				2.27306e-05	-1.11948
994.2	-1.06288				2.27369e-05	-1.11938
995.21	-1.06288				2.27419e-05	-1.11918
996.22	-1.06289				2.27482e-05	-1.11898
997.23	-1.06289				2.27546e-05	-1.11888
998.23	-1.06289				2.27609e-05	-1.11858
999.24	-1.06289				2.27685e-05	-1.11848
1000.25	-1.06289				2.27748e-05	-1.11838
1001.26	-1.0629				2.27798e-05	-1.11818
1002.27	-1.0629				2.27861e-05	-1.11808
1003.27	-1.06291				2.27925e-05	-1.11788
1004.28	-1.06292				2.27962e-05	-1.11768
1005.29	-1.06293				2.28013e-05	-1.11758
1006.3	-1.06295				2.28038e-05	-1.11728
1007.31	-1.06297				2.28089e-05	-1.11718
1008.32	-1.06298				2.28127e-05	-1.11708
1009.32	-1.06298				2.28152e-05	-1.11688
1010.33	-1.06297				2.28177e-05	-1.11668
1011.34	-1.06297				2.2819e-05	-1.11648
1012.35	-1.06299				2.28177e-05	-1.11628
1013.36	-1.06301				2.2819e-05	-1.11618
1014.37	-1.06302				2.2819e-05	-1.11598
1015.37	-1.06303				2.28152e-05	-1.11578
1016.38	-1.06303				2.28139e-05	-1.11568
1017.39	-1.06304				2.28127e-05	-1.11558
1018.4	-1.06306				2.28089e-05	-1.11538
1019.41	-1.06307				2.28051e-05	-1.11518
1020.42	-1.06307				2.28013e-05	-1.11498
1021.42	-1.06307				2.27962e-05	-1.11488
1022.43	-1.06307				2.27925e-05	-1.11458
1023.44	-1.06307				2.27887e-05	-1.11448
1024.45	-1.06308				2.27811e-05	-1.11428
1025.46	-1.06308				2.2776e-05	-1.11418
1026.47	-1.06308				2.2771e-05	-1.11398
1027.47	-1.06309				2.27634e-05	-1.11378
1028.48	-1.0631				2.27584e-05	-1.11368
1029.49	-1.0631				2.2752e-05	-1.11348
1030.5	-1.06312				2.27432e-05	-1.11328
1031.51	-1.06314				2.27369e-05	-1.11318
1032.52	-1.06316				2.27306e-05	-1.11298
1033.52	-1.06318				2.2723e-05	-1.11278
1034.53	-1.0632				2.27154e-05	-1.11268
1035.54	-1.06321				2.27078e-05	-1.11248
1036.55	-1.06321				2.2699e-05	-1.11228
1037.56	-1.0632				2.26927e-05	-1.11218
1038.57	-1.0632				2.26864e-05	-1.11198
1039.57	-1.06319				2.26775e-05	-1.11188
1040.58	-1.06317				2.26699e-05	-1.11168
1041.59	-1.06315				2.26636e-05	-1.11148
1042.6	-1.06314				2.2656e-05	-1.11138
1043.61	-1.06313				2.26485e-05	-1.11118
1044.62	-1.06313				2.26422e-05	-1.11098
1045.62	-1.06312				2.26346e-05	-1.11078
1046.63	-1.06312				2.2627e-05	-1.11068
1047.64	-1.06312				2.26219e-05	-1.11048
1048.65	-1.0631				2.26131e-05	-1.11028
1049.66	-1.0631				2.2608e-05	-1.11018
1050.67	-1.0631				2.26017e-05	-1.11008
1051.67	-1.0631				2.25942e-05	-1.10978
1052.68	-1.06311				2.25866e-05	-1.10968
1053.69	-1.06312				2.25828e-05	-1.10948
1054.7	-1.06314				2.25752e-05	-1.10928
1055.71	-1.06314				2.25702e-05	-1.10918
1056.72	-1.06314				2.25651e-05	-1.10898
1057.72	-1.06313				2.25575e-05	-1.10888
1058.73	-1.06313				2.25525e-05	-1.10868
1059.74	-1.06315				2.25462e-05	-1.10848
1060.75	-1.06316				2.25436e-05	-1.10838
1061.76	-1.06316				2.25398e-05	-1.10818
1062.77	-1.06316				2.25335e-05	-1.10788
1063.77	-1.06315				2.2531e-05	-1.10778
1064.78	-1.06316				2.25285e-05	-1.10768
1065.79	-1.06318				2.2526e-05	-1.10738
1066.8	-1.06321				2.25247e-05	-1.10728
1067.81	-1.06323				2.25247e-05	-1.10718
1068.82	-1.06325				2.25247e-05	-1.10698
1069.82	-1.06326				2.25247e-05	-1.10678
1070.83	-1.06327				2.2526e-05	-1.10658
1071.84	-1.06327				2.25285e-05	-1.10648
1072.85	-1.06328				2.25323e-05	-1.10638
1073.86	-1.06328				2.25373e-05	-1.10618
1074.87	-1.06328				2.25398e-05	-1.10598
1075.87	-1.06328				2.25474e-05	-1.10578
1076.88	-1.06328				2.2555e-05	-1.10568
1077.89	-1.06328				2.25626e-05	-1.10548
1078.9	-1.06329				2.25727e-05	-1.10538
1079.91	-1.0633				2.25841e-05	-1.10518
1080.92	-1.06331				2.25954e-05	-1.10498
1081.92	-1.06333				2.2608e-05	-1.10488
1082.93	-1.06334				2.26232e-05	-1.10468
1083.94	-1.06335				2.26371e-05	-1.10448
1084.95	-1.06336				2.26535e-05	-1.10428
1085.96	-1.06337				2.26712e-05	-1.10418
1086.97	-1.06337				2.26876e-05	-1.10408
1087.97	-1.06338				2.27078e-05	-1.10388
1088.98	-1.0634				2.27293e-05	-1.10368
1089.99	-1.06342				2.27482e-05	-1.10338
1091	-1.06344				2.2771e-05	-1.10328
1092.01	-1.06347				2.27937e-05	-1.10318
1093.02	-1.06349				2.28152e-05	-1.10288
1094.02	-1.0635				2.28392e-05	-1.10288
1095.03	-1.06351				2.28632e-05	-1.10268
1096.04	-1.06352				2.28884e-05	-1.10248
1097.05	-1.06352				2.29137e-05	-1.10228
1098.06	-1.06352				2.29402e-05	-1.10218
1099.07	-1.06351				2.29655e-05	-1.10198
1100.07	-1.06351				2.29933e-05	-1.10178
1101.08	-1.06351				2.30198e-05	-1.10168
1102.09	-1.06353				2.30463e-05	-1.10148
1103.1	-1.06355				2.30754e-05	-1.10138
1104.11	-1.06357				2.31057e-05	-1.10118
1105.11	-1.06358				2.31322e-05	-1.10098
1106.12	-1.06359				2.31625e-05	-1.10088
1107.13	-1.0636				2.31928e-05	-1.10068
1108.14	-1.06361				2.32194e-05	-1.10048
1109.15	-1.06363				2.32522e-05	-1.10038
1110.16	-1.06364				2.32813e-05	-1.10018
1111.16	-1.06366				2.33103e-05	-1.09998
1112.17	-1.06366				2.33406e-05	-1.09988
1113.18	-1.06366				2.33684e-05	-1.09968
1114.19	-1.06367				2.33987e-05	-1.09948
1115.2	-1.06367				2.34278e-05	-1.09928
1116.21	-1.06368				2.34556e-05	-1.09918
1117.21	-1.06369				2.34846e-05	-1.09898
1118.22	-1.0637				2.35124e-05	-1.09888
1119.23	-1.06372				2.35377e-05	-1.09868
1120.24	-1.06373				2.35654e-05	-1.09848
1121.25	-1.06373				2.35945e-05	-1.09828
1122.26	-1.06373				2.36185e-05	-1.09808
1123.26	-1.06373				2.36425e-05	-1.09798
1124.27	-1.06374				2.36678e-05	-1.09778
1125.28	-1.06376				2.36918e-05	-1.09768
1126.29	-1.06378				2.37157e-05	-1.09748
1127.3	-1.0638				2.37385e-05	-1.09738
1128.31	-1.06382				2.376e-05	-1.09708
1129.31	-1.06384				2.37827e-05	-1.09698
1130.32	-1.06385				2.38029e-05	-1.09678
1131.33	-1.06387				2.38231e-05	-1.09658
1132.34	-1.06388				2.38433e-05	-1.09648
1133.35	-1.06388				2.38623e-05	-1.09628
1134.36	-1.06389				2.38799e-05	-1.09618
1135.36	-1.06392				2.38989e-05	-1.09598
1136.37	-1.06395				2.39153e-05	-1.09588
1137.38	-1.06398				2.39292e-05	-1.09568
1138.39	-1.06399				2.39469e-05	-1.09548
1139.4	-1.064				2.39608e-05	-1.09538
1140.41	-1.06401				2.39747e-05	-1.09508
1141.41	-1.06403				2.39873e-05	-1.09498
1142.42	-1.06405				2.40012e-05	-1.09488
1143.43	-1.06407				2.40126e-05	-1.09468
1144.44	-1.06408				2.40252e-05	-1.09448
1145.45	-1.06409				2.40366e-05	-1.09428
1146.46	-1.0641				2.40429e-05	-1.09408
1147.46	-1.06412				2.4053e-05	-1.09398
1148.47	-1.06412				2.40618e-05	-1.09388
1149.48	-1.06413				2.40681e-05	-1.09368
1150.49	-1.06412				2.40757e-05	-1.09348
1151.5	-1.06413				2.40846e-05	-1.09338
1152.51	-1.06413				2.40871e-05	-1.09308
1153.51	-1.06414				2.40947e-05	-1.09298
1154.52	-1.06414				2.40997e-05	-1.09288
1155.53	-1.06414				2.41035e-05	-1.09258
1156.54	-1.06412				2.41086e-05	-1.09248
1157.55	-1.06412				2.41161e-05	-1.09238
1158.56	-1.06411				2.41187e-05	-1.09208
1159.56	-1.06411				2.41262e-05	-1.09198
1160.57	-1.06411				2.41313e-05	-1.09188
1161.58	-1.06411				2.41363e-05	-1.09168
1162.59	-1.06412				2.41427e-05	-1.09148
1163.6	-1.06412				2.41528e-05	-1.09128
1164.61	-1.06412				2.41578e-05	-1.09118
1165.61	-1.0641				2.41679e-05	-1.09098
1166.62	-1.06409				2.41755e-05	-1.09078
1167.63	-1.06408				2.41869e-05	-1.09058
1168.64	-1.06408				2.4197e-05	-1.09048
1169.65	-1.06408				2.42058e-05	-1.09028
1170.66	-1.06408				2.42184e-05	-1.09018
1171.66	-1.06408				2.42298e-05	-1.08998
1172.67	-1.06408				2.42424e-05	-1.08988
1173.68	-1.06408				2.42525e-05	-1.08968
1174.69	-1.06408				2.42639e-05	-1.08948
1175.7	-1.06408				2.42753e-05	-1.08928
1176.71	-1.06408				2.42879e-05	-1.08908
1177.71	-1.06408				2.42993e-05	-1.08898
1178.72	-1.06408				2.43081e-05	-1.08878
1179.73	-1.06408				2.43195e-05	-1.08868
1180.74	-1.06408				2.43309e-05	-1.08848
1181.75	-1.06408				2.43384e-05	-1.08828
1182.76	-1.06408				2.43473e-05	-1.08818
1183.76	-1.06408				2.43561e-05	-1.08808
1184.77	-1.06408				2.43612e-05	-1.08778
1185.78	-1.06408				2.437e-05	-1.08768
1186.79	-1.06408				2.43751e-05	-1.08748
1187.8	-1.06408				2.43814e-05	-1.08728
1188.81	-1.06408				2.4389e-05	-1.08708
1189.81	-1.06408				2.4394e-05	-1.08708
1190.82	-1.06408				2.43991e-05	-1.08678
1191.83	-1.06409				2.44041e-05	-1.08658
1192.84	-1.0641				2.44104e-05	-1.08648
1193.85	-1.06411				2.44142e-05	-1.08628
1194.86	-1.06411				2.4418e-05	-1.08618
1195.86	-1.06412				2.44243e-05	-1.08598
1196.87	-1.06413				2.44269e-05	-1.08578
1197.88	-1.06414				2.44319e-05	-1.08558
1198.89	-1.06415				2.44382e-05	-1.08548
1199.9	-1.06416				2.4442e-05	-1.08528
1200.91	-1.06417				2.44458e-05	-1.08518
1201.91	-1.06417				2.44521e-05	-1.08498
1202.92	-1.06418				2.44559e-05	-1.08478
1203.93	-1.06419				2.44597e-05	-1.08458
1204.94	-1.0642				2.44647e-05	-1.08448
1205.95	-1.0642				2.44673e-05	-1.08428
1206.95	-1.0642				2.44711e-05	-1.08418
1207.96	-1.0642				2.44761e-05	-1.08398
1208.97	-1.06419				2.44761e-05	-1.08378
1209.98	-1.06418				2.44799e-05	-1.08368
1210.99	-1.06418				2.44837e-05	-1.08348
1212	-1.06419				2.44824e-05	-1.08328
1213	-1.0642				2.4485e-05	-1.08318
1214.01	-1.06421				2.4485e-05	-1.08298
1215.02	-1.06421				2.4485e-05	-1.08278
1216.03	-1.06421				2.4485e-05	-1.08258
1217.04	-1.06422				2.44824e-05	-1.08248
1218.05	-1.06424				2.44824e-05	-1.08228
1219.05	-1.06425				2.44837e-05	-1.08208
1220.06	-1.06427				2.44799e-05	-1.08188
1221.07	-1.06427				2.44799e-05	-1.08178
1222.08	-1.06426				2.44774e-05	-1.08168
1223.09	-1.06424				2.44748e-05	-1.08148
1224.1	-1.06424				2.44736e-05	-1.08138
1225.1	-1.06425				2.44711e-05	-1.08118
1226.11	-1.06427				2.44673e-05	-1.08088
1227.12	-1.06427				2.44673e-05	-1.08088
1228.13	-1.06428				2.44647e-05	-1.08068
1229.14	-1.06428				2.44622e-05	-1.08038
1230.15	-1.06427				2.4461e-05	-1.08028
1231.15	-1.06427				2.44597e-05	-1.08008
1232.16	-1.06427				2.44559e-05	-1.07988
1233.17	-1.06427				2.44546e-05	-1.07978
1234.18	-1.06428				2.44546e-05	-1.07968
1235.19	-1.0643				2.44521e-05	-1.07938
1236.2	-1.06432				2.44521e-05	-1.07928
1237.2	-1.06434				2.44521e-05	-1.07918
1238.21	-1.06434				2.44496e-05	-1.07888
1239.22	-1.06434				2.44508e-05	-1.07878
1240.23	-1.06434				2.44508e-05	-1.07858
1241.24	-1.06434				2.44496e-05	-1.07838
1242.25	-1.06434				2.44496e-05	-1.07828
1243.25	-1.06436				2.44508e-05	-1.07818
1244.26	-1.06438				2.44496e-05	-1.07798
1245.27	-1.06439				2.44508e-05	-1.07778
1246.28	-1.0644				2.44521e-05	-1.07758
1247.29	-1.06441				2.44521e-05	-1.07748
1248.3	-1.06443				2.44546e-05	-1.07728
1249.3	-1.06444				2.44559e-05	-1.07718
1250.31	-1.06445				2.44559e-05	-1.07688
1251.32	-1.06445				2.44597e-05	-1.07678
1252.33	-1.06444				2.44622e-05	-1.07658
1253.34	-1.06445				2.44622e-05	-1.07648
1254.35	-1.06446				2.4466e-05	-1.07628
1255.35	-1.06447				2.44698e-05	-1.07618
1256.36	-1.06447				2.44711e-05	-1.07588
1257.37	-1.06447				2.44748e-05	-1.07578
1258.38	-1.06447				2.44799e-05	-1.07558
1259.39	-1.06447				2.44799e-05	-1.07548
1260.4	-1.06447				2.44837e-05	-1.07528
1261.4	-1.06448				2.44862e-05	-1.07508
1262.41	-1.06448				2.44887e-05	-1.07498
1263.42	-1.06448				2.44925e-05	-1.07478
1264.43	-1.06448				2.44963e-05	-1.07458
1265.44	-1.06448				2.44963e-05	-1.07448
1266.45	-1.06448				2.45001e-05	-1.07428
1267.45	-1.06447				2.45026e-05	-1.07418
1268.46	-1.06447				2.45039e-05	-1.07388
1269.47	-1.06447				2.45064e-05	-1.07378
1270.48	-1.06447				2.45064e-05	-1.07358
1271.49	-1.06447				2.45102e-05	-1.07348
1272.5	-1.06447				2.45115e-05	-1.07328
1273.5	-1.06447				2.45115e-05	-1.07308
1274.51	-1.06447				2.45127e-05	-1.07298
1275.52	-1.06447				2.4514e-05	-1.07278
1276.53	-1.06447				2.45127e-05	-1.07258
1277.54	-1.06448				2.45153e-05	-1.07248
1278.55	-1.06448				2.45165e-05	-1.07238
1279.55	-1.06448				2.4514e-05	-1.07208
1280.56	-1.06448				2.45153e-05	-1.07188
1281.57	-1.06449				2.45153e-05	-1.07178
1282.58	-1.06449				2.45127e-05	-1.07148
1283.59	-1.0645				2.45127e-05	-1.07138
1284.6	-1.0645				2.45127e-05	-1.07128
1285.6	-1.06451				2.45115e-05	-1.07098
1286.61	-1.06451				2.45127e-05	-1.07098
1287.62	-1.06451				2.45115e-05	-1.07078
1288.63	-1.0645				2.45102e-05	-1.07058
1289.64	-1.06449				2.45089e-05	-1.07048
1290.65	-1.06449				2.45115e-05	-1.07028
1291.65	-1.06448				2.45089e-05	-1.07008
1292.66	-1.06448				2.45102e-05	-1.06998
1293.67	-1.06449				2.45115e-05	-1.06978
1294.68	-1.0645				2.45102e-05	-1.06958
1295.69	-1.06452				2.45115e-05	-1.06948
1296.7	-1.06453				2.45127e-05	-1.06928
1297.7	-1.06454				2.45127e-05	-1.06908
1298.71	-1.06454				2.45165e-05	-1.06898
1299.72	-1.06454				2.45203e-05	-1.06878
1300.73	-1.06453				2.45216e-05	-1.06858
1301.74	-1.06453				2.45266e-05	-1.06848
1302.74	-1.06452				2.45317e-05	-1.06828
1303.75	-1.06453				2.45355e-05	-1.06798
1304.76	-1.06455				2.45418e-05	-1.06798
1305.77	-1.06456				2.45481e-05	-1.06778
1306.78	-1.06457				2.45557e-05	-1.06758
1307.79	-1.06457				2.45633e-05	-1.06738
1308.79	-1.06457				2.45734e-05	-1.06728
1309.8	-1.06456				2.45809e-05	-1.06708
1310.81	-1.06456				2.4591e-05	-1.06698
1311.82	-1.06456				2.46012e-05	-1.06678
1312.83	-1.06455				2.46113e-05	-1.06658
1313.84	-1.06455				2.46226e-05	-1.06648
1314.84	-1.06455				2.46365e-05	-1.06628
1315.85	-1.06456				2.46479e-05	-1.06608
1316.86	-1.06456				2.46605e-05	-1.06598
1317.87	-1.06455				2.46744e-05	-1.06588
1318.88	-1.06455				2.4687e-05	-1.06558
1319.89	-1.06456				2.47009e-05	-1.06538
1320.89	-1.06457				2.47148e-05	-1.06538
1321.9	-1.06458				2.47262e-05	-1.06508
1322.91	-1.06457				2.47388e-05	-1.06488
1323.92	-1.06457				2.47515e-05	-1.06468
1324.93	-1.06457				2.47628e-05	-1.06458
1325.94	-1.06456				2.47742e-05	-1.06438
1326.94	-1.06456				2.4783e-05	-1.06428
1327.95	-1.06457				2.47931e-05	-1.06408
1328.96	-1.06458				2.48032e-05	-1.06388
1329.97	-1.06459				2.48096e-05	-1.06368
1330.98	-1.06461				2.48197e-05	-1.06368
1331.99	-1.06463				2.48298e-05	-1.06338
1332.99	-1.06464				2.48361e-05	-1.06328
1334	-1.06464				2.48437e-05	-1.06308
1335.01	-1.06464				2.48512e-05	-1.06288
1336.02	-1.06464				2.48576e-05	-1.06278
1337.03	-1.06465				2.48651e-05	-1.06258
1338.04	-1.06465				2.4874e-05	-1.06248
1339.04	-1.06466				2.4879e-05	-1.06218
1340.05	-1.06466				2.48866e-05	-1.06208
1341.06	-1.06466				2.48942e-05	-1.06198
1342.07	-1.06467				2.48992e-05	-1.06168
1343.08	-1.06467				2.49081e-05	-1.06158
1344.09	-1.06468				2.49144e-05	-1.06138
1345.09	-1.06468				2.49207e-05	-1.06128
1346.1	-1.06468				2.49283e-05	-1.06108
1347.11	-1.06468				2.49384e-05	-1.06098
1348.12	-1.06469				2.49409e-05	-1.06068
1349.13	-1.0647				2.4951e-05	-1.06058
1350.14	-1.06471				2.49573e-05	-1.06048
1351.14	-1.06472				2.49611e-05	-1.06018
1352.15	-1.06473				2.49662e-05	-1.06008
1353.16	-1.06474				2.49712e-05	-1.05988
1354.17	-1.06475				2.4975e-05	-1.05978
1355.18	-1.06475				2.49788e-05	-1.05958
1356.19	-1.06476				2.49826e-05	-1.05938
1357.19	-1.06476				2.49813e-05	-1.05928
1358.2	-1.06477				2.49864e-05	-1.05908
1359.21	-1.06477				2.49876e-05	-1.05888
1360.22	-1.06478				2.49851e-05	-1.05868
1361.23	-1.06479				2.49839e-05	-1.05858
1362.24	-1.06479				2.49826e-05	-1.05838
1363.24	-1.06478				2.49775e-05	-1.05818
1364.25	-1.06478				2.49763e-05	-1.05808
1365.26	-1.06479				2.49725e-05	-1.05788
1366.27	-1.0648				2.49649e-05	-1.05768
1367.28	-1.06482				2.49611e-05	-1.05768
1368.29	-1.06485				2.49548e-05	-1.05738
1369.29	-1.06486				2.49434e-05	-1.05728
1370.3	-1.06485				2.49371e-05	-1.05708
1371.31	-1.06485				2.49295e-05	-1.05698
1372.32	-1.06486				2.49157e-05	-1.05668
1373.33	-1.06487				2.49055e-05	-1.05648
1374.34	-1.06487				2.48954e-05	-1.05638
1375.34	-1.06487				2.48828e-05	-1.05618
1376.35	-1.06486				2.48689e-05	-1.05608
1377.36	-1.06485				2.48538e-05	-1.05588
1378.37	-1.06485				2.48411e-05	-1.05578
1379.38	-1.06485				2.48272e-05	-1.05558
1380.39	-1.06486				2.48058e-05	-1.05538
1381.39	-1.06486				2.47931e-05	-1.05518
1382.4	-1.06486				2.47742e-05	-1.05498
1383.41	-1.06487				2.47527e-05	-1.05488
1384.42	-1.06487				2.47338e-05	-1.05468
1385.43	-1.06488				2.47136e-05	-1.05458
1386.44	-1.06488				2.46883e-05	-1.05438
1387.44	-1.06488				2.46681e-05	-1.05428
1388.45	-1.06488				2.46416e-05	-1.05408
1389.46	-1.06488				2.46163e-05	-1.05388
1390.47	-1.06489				2.45923e-05	-1.05368
1391.48	-1.06489				2.45683e-05	-1.05348
1392.49	-1.06489				2.4538e-05	-1.05338
1393.49	-1.06489				2.45077e-05	-1.05318
1394.5	-1.06488				2.44837e-05	-1.05308
1395.51	-1.06489				2.44496e-05	-1.05288
1396.52	-1.06491				2.44117e-05	-1.05278
1397.53	-1.06493				2.43751e-05	-1.05258
1398.54	-1.06494				2.43309e-05	-1.05248
1399.54	-1.06495				2.42867e-05	-1.05218
1400.55	-1.06496				2.42475e-05	-1.05208
1401.56	-1.06496				2.41944e-05	-1.05188
1402.57	-1.06496				2.41452e-05	-1.05178
1403.58	-1.06496				2.40934e-05	-1.05158
1404.58	-1.06496				2.40303e-05	-1.05138
1405.59	-1.06496				2.39671e-05	-1.05128
1406.6	-1.06496				2.38989e-05	-1.05108
1407.61	-1.06496				2.38181e-05	-1.05088
1408.62	-1.06495				2.37372e-05	-1.05078
1409.63	-1.06495				2.36526e-05	-1.05058
1410.63	-1.06496				2.35364e-05	-1.05038
1411.64	-1.06497				2.34151e-05	-1.05018
1412.65	-1.06498				2.32825e-05	-1.05008
1413.66	-1.06498				2.3136e-05	-1.04988
1414.67	-1.06499				2.29794e-05	-1.04978
1415.68	-1.06499				2.27988e-05	-1.04958
1416.68	-1.06499				2.26055e-05	-1.04938
1417.69	-1.06499				2.23895e-05	-1.04928
1418.7	-1.065				2.21407e-05	-1.04908
1419.71	-1.065				2.18313e-05	-1.04888
1420.72	-1.065				2.14789e-05	-1.04878
1421.73	-1.065				2.10899e-05	-1.04868
1422.73	-1.06499				2.0673e-05	-1.04838
1423.74	-1.06498				2.02461e-05	-1.04828
1424.75	-1.06499				1.97788e-05	-1.04808
1425.76	-1.065				1.92521e-05	-1.04788
1426.77	-1.06503				1.86888e-05	-1.04778
1427.78	-1.06504				1.80232e-05	-1.04768
1428.78	-1.06504				1.72451e-05	-1.04738
1429.79	-1.06504				1.64393e-05	-1.04728
1430.8	-1.06504				1.56246e-05	-1.04708
1431.81	-1.06506				1.4791e-05	-1.04688
1432.82	-1.06507				1.4018e-05	-1.04678
1433.83	-1.06508				1.33208e-05	-1.04658
1434.83	-1.06508				1.26602e-05	-1.04648
1435.84	-1.06509				1.19959e-05	-1.04628
1436.85	-1.06509				1.12153e-05	-1.04608
1437.86	-1.0651				1.04322e-05	-1.04588
1438.87	-1.0651				9.59983e-06	-1.04578
1439.88	-1.06511				8.6197e-06	-1.04558
1440.88	-1.06513				7.60042e-06	-1.04548
1441.89	-1.06514				6.43209e-06	-1.04528
1442.9	-1.06515				5.09704e-06	-1.04508
1443.91	-1.06514				3.66475e-06	-1.04498
1444.92	-1.06514				2.17813e-06	-1.04478
1445.93	-1.06515				5.86351e-07	-1.04458
1446.93	-1.06516				9.14412e-07	-1.04448
1447.94	-1.06516				2.4417e-06	-1.04448
1448.95	-1.06518				4.13874e-06	-1.04418
1449.96	-1.0652				6.21742e-06	-1.04398
1450.97	-1.06522				8.16884e-06	-1.04388
1451.98	-1.06524				1.03703e-05	-1.04358
1452.98	-1.06524				1.26186e-05	-1.04348
1453.99	-1.06524				1.50563e-05	-1.04338
1455	-1.06524				1.77441e-05	-1.04308
1456.01	-1.06525				2.05342e-05	-1.04308
1457.02	-1.06526				2.35377e-05	-1.04288
1458.03	-1.06526				2.68722e-05	-1.04268
1459.03	-1.06527				3.04946e-05	-1.04258
1460.04	-1.06527				3.44076e-05	-1.04248
1461.05	-1.06527				3.93254e-05	-1.04218
1462.06	-1.06528				4.42513e-05	-1.04198
1463.07	-1.06528				4.95056e-05	-1.04178
1464.08	-1.06528				5.53032e-05	-1.04168
1465.08	-1.06529				6.11511e-05	-1.04148
1466.09	-1.06531				6.72896e-05	-1.04138
1467.1	-1.06532				7.39964e-05	-1.04118
1468.11	-1.06533				8.10948e-05	-1.04098
1469.12	-1.06532				8.89131e-05	-1.04088
1470.13	-1.06531				9.74387e-05	-1.04058
1471.13	-1.06531				0.000105712	-1.04048
1472.14	-1.06531				0.00011372	-1.04028
1473.15	-1.06531				0.000121942	-1.04008
1474.16	-1.06533				0.000130127	-1.03998
1475.17	-1.06534				0.000138652	-1.03988
1476.18	-1.06534				0.000147784	-1.03968
1477.18	-1.06534				0.00015684	-1.03948
1478.19	-1.06534				0.000166313	-1.03938
1479.2	-1.06535				0.000176279	-1.03918
1480.21	-1.06537				0.000186004	-1.03898
1481.22	-1.06538				0.000195919	-1.03888
1482.23	-1.06539				0.000206579	-1.03868
1483.23	-1.06541				0.000216949	-1.03848
1484.24	-1.06544				0.000228165	-1.03838
1485.25	-1.06545				0.00023952	-1.03818
1486.26	-1.06544				0.000251443	-1.03808
1487.27	-1.06543				0.000264832	-1.03788
1488.28	-1.06543				0.000279129	-1.03768
1489.28	-1.06543				0.000294703	-1.03758
1490.29	-1.06544				0.000311451	-1.03738
1491.3	-1.06545				0.000327833	-1.03728
1492.31	-1.06547				0.000344657	-1.03708
1493.32	-1.06548				0.000364023	-1.03678
1494.33	-1.06549				0.00038259	-1.03668
1495.33	-1.0655				0.000402041	-1.03648
1496.34	-1.0655				0.000423134	-1.03628
1497.35	-1.0655				0.000444606	-1.03608
1498.36	-1.06551				0.000467215	-1.03588
1499.37	-1.06552				0.000491465	-1.03578
1500.38	-1.06553				0.000515211	-1.03558
1501.38	-1.06556				0.000538577	-1.03538
1502.39	-1.06559				0.000563081	-1.03528
1503.4	-1.06562				0.000586826	-1.03508
1504.41	-1.06564				0.000610824	-1.03498
1505.42	-1.06566				0.000635706	-1.03478
1506.42	-1.06566				0.000660336	-1.03458
1507.43	-1.06566				0.000685092	-1.03448
1508.44	-1.06565				0.000711237	-1.03428
1509.45	-1.06565				0.000737888	-1.03408
1510.46	-1.06565				0.000766938	-1.03388
1511.47	-1.06565				0.000797125	-1.03378
1512.47	-1.06565				0.000824786	-1.03368
1513.48	-1.06566				0.000851563	-1.03348
1514.49	-1.06567				0.000879224	-1.03328
1515.5	-1.06568				0.000906	-1.03308
1516.51	-1.06568				0.000932903	-1.03288
1517.52	-1.06568				0.000961196	-1.03288
1518.52	-1.06568				0.000988478	-1.03258
1519.53	-1.06568				0.00101576	-1.03248
1520.54	-1.06568				0.00104506	-1.03228
1521.55	-1.06568				0.00107437	-1.03208
1522.56	-1.06569				0.00110367	-1.03198
1523.57	-1.06571				0.00113461	-1.03178
1524.57	-1.06572				0.00116316	-1.03168
1525.58	-1.06572				0.00119082	-1.03148
1526.59	-1.0657				0.00121962	-1.03128
1527.6	-1.06569				0.00124639	-1.03118
1528.61	-1.06568				0.00127203	-1.03098
1529.62	-1.06568				0.00129805	-1.03078
1530.62	-1.06568				0.00132167	-1.03058
1531.63	-1.06568				0.00134491	-1.03048
1532.64	-1.06568				0.00136916	-1.03028
1533.65	-1.06568				0.00139114	-1.03008
1534.66	-1.06569				0.00141249	-1.02998
1535.67	-1.0657				0.00143509	-1.02978
1536.67	-1.06571				0.00145568	-1.02968
1537.68	-1.06572				0.00147766	-1.02948
1538.69	-1.06572				0.00149736	-1.02928
1539.7	-1.06571				0.00151707	-1.02918
1540.71	-1.06571				0.00153841	-1.02898
1541.72	-1.06572				0.00155774	-1.02878
1542.72	-1.06573				0.00157719	-1.02868
1543.73	-1.06574				0.00159841	-1.02848
1544.74	-1.06575				0.00161786	-1.02828
1545.75	-1.06576				0.00163782	-1.02818
1546.76	-1.06575				0.00165992	-1.02798
1547.77	-1.06575				0.00168089	-1.02788
1548.77	-1.06574				0.00170173	-1.02768
1549.78	-1.06573				0.00172408	-1.02748
1550.79	-1.06573				0.00174454	-1.02728
1551.8	-1.06573				0.00176437	-1.02718
1552.81	-1.06573				0.00178585	-1.02698
1553.82	-1.06573				0.00180504	-1.02678
1554.82	-1.06573				0.00182399	-1.02658
1555.83	-1.06573				0.00184508	-1.02648
1556.84	-1.06573				0.0018639	-1.02628
1557.85	-1.06573				0.00188348	-1.02618
1558.86	-1.06574				0.0019047	-1.02598
1559.87	-1.06575				0.00192402	-1.02578
1560.87	-1.06576				0.0019431	-1.02568
1561.88	-1.06577				0.00196419	-1.02548
1562.89	-1.06577				0.00198276	-1.02528
1563.9	-1.06578				0.00200132	-1.02518
1564.91	-1.06578				0.00202229	-1.02498
1565.92	-1.06578				0.00204124	-1.02488
1566.92	-1.06578				0.00205968	-1.02468
1567.93	-1.06578				0.00207988	-1.02448
1568.94	-1.06578				0.00209719	-1.02438
1569.95	-1.06578				0.00211487	-1.02418
1570.96	-1.06578				0.0021347	-1.02398
1571.97	-1.06578				0.00215201	-1.02378
1572.97	-1.06578				0.00216906	-1.02368
1573.98	-1.06578				0.00218825	-1.02348
1574.99	-1.06578				0.0022048	-1.02328
1576	-1.06578				0.0022216	-1.02308
1577.01	-1.06579				0.00224029	-1.02298
1578.02	-1.0658				0.00225646	-1.02288
1579.02	-1.0658				0.00227275	-1.02268
1580.03	-1.06581				0.00229132	-1.02248
1581.04	-1.06581				0.00230723	-1.02238
1582.05	-1.06582				0.00232391	-1.02218
1583.06	-1.06583				0.00234222	-1.02198
1584.07	-1.06584				0.00235864	-1.02178
1585.07	-1.06584				0.00237506	-1.02168
1586.08	-1.06585				0.00239375	-1.02148
1587.09	-1.06585				0.0024098	-1.02138
1588.1	-1.06586				0.00242558	-1.02128
1589.11	-1.06587				0.00244339	-1.02098
1590.12	-1.06587				0.00245905	-1.02088
1591.12	-1.06588				0.00247712	-1.02068
1592.13	-1.06588				0.00249278	-1.02048
1593.14	-1.06588				0.00250819	-1.02028
1594.15	-1.06588				0.00252638	-1.02018
1595.16	-1.06589				0.00254229	-1.01998
1596.17	-1.06591				0.00255757	-1.01978
1597.17	-1.06593				0.00257513	-1.01968
1598.18	-1.06594				0.00259029	-1.01948
1599.19	-1.06594				0.00260519	-1.01938
1600.2	-1.06594				0.00262313	-1.01918
1601.21	-1.06594				0.00263841	-1.01898
1602.21	-1.06596				0.00265344	-1.01888
1603.22	-1.06597				0.00267074	-1.01858
1604.23	-1.06598				0.00268552	-1.01848
1605.24	-1.066				0.00269992	-1.01828
1606.25	-1.06602				0.00271697	-1.01808
1607.26	-1.06603				0.0027315	-1.01808
1608.26	-1.06604				0.00274627	-1.01778
1609.27	-1.06605				0.0027637	-1.01768
1610.28	-1.06606				0.00277873	-1.01758
1611.29	-1.06607				0.00279389	-1.01738
1612.3	-1.06608				0.00281107	-1.01718
1613.31	-1.06608				0.00282648	-1.01698
1614.31	-1.06609				0.00284138	-1.01688
1615.32	-1.06609				0.00285906	-1.01658
1616.33	-1.06609				0.00287397	-1.01648
1617.34	-1.06609				0.00288849	-1.01638
1618.35	-1.06609				0.0029063	-1.01618
1619.36	-1.06608				0.00292146	-1.01608
1620.36	-1.06608				0.00293662	-1.01588
1621.37	-1.06609				0.0029543	-1.01568
1622.38	-1.0661				0.00296933	-1.01548
1623.39	-1.06611				0.00298461	-1.01538
1624.4	-1.06612				0.00300217	-1.01518
1625.41	-1.06614				0.00301745	-1.01498
1626.41	-1.06615				0.00303236	-1.01488
1627.42	-1.06616				0.00305016	-1.01468
1628.43	-1.06617				0.00306532	-1.01458
1629.44	-1.06618				0.00308035	-1.01438
1630.45	-1.06618				0.00309803	-1.01418
1631.46	-1.06619				0.00311306	-1.01398
1632.46	-1.06619				0.00312835	-1.01378
1633.47	-1.0662				0.00314603	-1.01368
1634.48	-1.0662				0.00316131	-1.01348
1635.49	-1.06621				0.00317647	-1.01328
1636.5	-1.06622				0.00319365	-1.01318
1637.51	-1.06623				0.00320931	-1.01298
1638.51	-1.06625				0.00322434	-1.01288
1639.52	-1.06626				0.00324253	-1.01268
1640.53	-1.06625				0.00325781	-1.01248
1641.54	-1.06624				0.00327284	-1.01248
1642.55	-1.06624				0.00329103	-1.01218
1643.56	-1.06625				0.0033077	-1.01208
1644.56	-1.06626				0.00332639	-1.01178
1645.57	-1.06627				0.00334218	-1.01168
1646.58	-1.06627				0.00335822	-1.01148
1647.59	-1.06628				0.00337755	-1.01128
1648.6	-1.06628				0.00339941	-1.01108
1649.61	-1.06628				0.00341583	-1.01088
1650.61	-1.06628				0.00343604	-1.01068
1651.62	-1.06628				0.00345373	-1.01058
1652.63	-1.06628				0.00347015	-1.01048
1653.64	-1.06628				0.00349035	-1.01028
1654.65	-1.06629				0.00350804	-1.01008
1655.66	-1.0663				0.00352698	-1.00988
1656.66	-1.06631				0.00354846	-1.00968
1657.67	-1.06632				0.0035674	-1.00958
1658.68	-1.06632				0.00358761	-1.00938
1659.69	-1.06632				0.00360908	-1.00918
1660.7	-1.06634				0.00362803	-1.00908
1661.71	-1.06635				0.00365076	-1.00898
1662.71	-1.06636				0.00367729	-1.00868
1663.72	-1.06636				0.00369876	-1.00848
1664.73	-1.06636				0.00371897	-1.00848
1665.74	-1.06637				0.00374044	-1.00818
1666.75	-1.06638				0.00375812	-1.00808
1667.76	-1.0664				0.00377454	-1.00808
1668.76	-1.06641				0.00379728	-1.00778
1669.77	-1.06642				0.00381243	-1.00758
1670.78	-1.06642				0.00382885	-1.00738
1671.79	-1.06641				0.00384906	-1.00718
1672.8	-1.0664				0.00386548	-1.00708
1673.81	-1.0664				0.00388317	-1.00688
1674.81	-1.06642				0.00390211	-1.00668
1675.82	-1.06645				0.00391979	-1.00648
1676.83	-1.06647				0.00393621	-1.00638
1677.84	-1.06648				0.00395642	-1.00628
1678.85	-1.06648				0.00397411	-1.00608
1679.86	-1.06648				0.00399179	-1.00588
1680.86	-1.06648				0.00401326	-1.00568
1681.87	-1.06648				0.00403347	-1.00548
1682.88	-1.06648				0.00405241	-1.00548
1683.89	-1.06649				0.00407641	-1.00518
1684.9	-1.06651				0.00409788	-1.00508
1685.91	-1.06654				0.00411936	-1.00488
1686.91	-1.06655				0.00414335	-1.00468
1687.92	-1.06657				0.00416735	-1.00448
1688.93	-1.06658				0.00418882	-1.00448
1689.94	-1.06659				0.00421409	-1.00428
1690.95	-1.06659				0.00423808	-1.00398
1691.96	-1.06659				0.00426208	-1.00388
1692.96	-1.06659				0.00428861	-1.00368
1693.97	-1.0666				0.00431008	-1.00358
1694.98	-1.06662				0.00433534	-1.00338
1695.99	-1.06663				0.00436439	-1.00328
1697	-1.06663				0.00438839	-1.00308
1698.01	-1.06665				0.00441618	-1.00288
1699.01	-1.06667				0.0044427	-1.00268
1700.02	-1.0667				0.00446796	-1.00258
1701.03	-1.06671				0.00449701	-1.00248
1702.04	-1.06672				0.00452227	-1.00228
1703.05	-1.06673				0.00454753	-1.00208
1704.05	-1.06675				0.00457406	-1.00188
1705.06	-1.06676				0.00459806	-1.00168
1706.07	-1.06676				0.00462205	-1.00158
1707.08	-1.06677				0.00464731	-1.00138
1708.09	-1.06678				0.00467258	-1.00128
1709.1	-1.06679				0.00469531	-1.00108
1710.1	-1.06679				0.00472183	-1.00078
1711.11	-1.06679				0.0047471	-1.00068
1712.12	-1.06679				0.00476983	-1.00058
1713.13	-1.06679				0.00479762	-1.00038
1714.14	-1.06679				0.00482035	-1.00028
1715.15	-1.06678				0.00484435	-1.00008
1716.15	-1.06677				0.0048734	-0.999881
1717.16	-1.06676				0.00489993	-0.999681
1718.17	-1.06675				0.00492645	-0.999581
1719.18	-1.06674				0.0049555	-0.999381
1720.19	-1.06673				0.00498076	-0.999281
1721.2	-1.06672				0.00500602	-0.999081
1722.2	-1.06671				0.00503507	-0.998881
1723.21	-1.0667				0.00506157	-0.998781
1724.22	-1.06669				0.00508557	-0.998581
1725.23	-1.06668				0.00511336	-0.998481
1726.24	-1.06668				0.00513862	-0.998181
1727.25	-1.06667				0.00516262	-0.998081
1728.25	-1.06667				0.00519419	-0.997781
1729.26	-1.06667				0.00522198	-0.997681
1730.27	-1.06667				0.00524598	-0.997481
1731.28	-1.06666				0.00527629	-0.997381
1732.29	-1.06665				0.00530408	-0.997281
1733.3	-1.06665				0.00532934	-0.997081
1734.3	-1.06666				0.00536092	-0.996881
1735.31	-1.06665				0.00538744	-0.996781
1736.32	-1.06663				0.00541523	-0.996581
1737.33	-1.06661				0.00544554	-0.996481
1738.34	-1.06659				0.00547333	-0.996181
1739.35	-1.06658				0.00550112	-0.996081
1740.35	-1.06658				0.00553017	-0.995881
1741.36	-1.06658				0.00555795	-0.995681
1742.37	-1.06659				0.00558321	-0.995481
1743.38	-1.06659				0.005611	-0.995381
1744.39	-1.06659				0.00563753	-0.995281
1745.4	-1.06659				0.00566152	-0.995081
1746.4	-1.06658				0.00568931	-0.994881
1747.41	-1.06658				0.00571205	-0.994681
1748.42	-1.06658				0.00573731	-0.994581
1749.43	-1.06658				0.00576383	-0.994381
1750.44	-1.06658				0.00578657	-0.994181
1751.45	-1.06658				0.00581183	-0.994081
1752.45	-1.06659				0.00583456	-0.993881
1753.46	-1.0666				0.00585603	-0.993781
1754.47	-1.0666				0.00588129	-0.993581
1755.48	-1.06661				0.00590403	-0.993381
1756.49	-1.06662				0.0059255	-0.993281
1757.5	-1.06663				0.00595076	-0.992981
1758.5	-1.06663				0.0059735	-0.992881
1759.51	-1.06663				0.00599623	-0.992781
1760.52	-1.06663				0.00602149	-0.992581
1761.53	-1.06661				0.0060417	-0.992381
1762.54	-1.0666				0.00606065	-0.992281
1763.55	-1.06659				0.00608591	-0.991981
1764.55	-1.0666				0.00610612	-0.991881
1765.56	-1.06661				0.00612759	-0.991781
1766.57	-1.06661				0.00615033	-0.991581
1767.58	-1.06661				0.00617053	-0.991381
1768.59	-1.06661				0.00619201	-0.991281
1769.6	-1.06661				0.00621727	-0.991081
1770.6	-1.0666				0.00624	-0.990881
1771.61	-1.06659				0.00626147	-0.990781
1772.62	-1.0666				0.00628926	-0.990481
1773.63	-1.06661				0.00631326	-0.990381
1774.64	-1.06663				0.006336	-0.990281
1775.65	-1.06664				0.00636378	-0.990081
1776.65	-1.06664				0.00638778	-0.989881
1777.66	-1.06664				0.00641304	-0.989681
1778.67	-1.06664				0.00644335	-0.989581
1779.68	-1.06664				0.00646735	-0.989381
1780.69	-1.06664				0.00649261	-0.989281
1781.7	-1.06664				0.00651914	-0.988981
1782.7	-1.06664				0.0065444	-0.988881
1783.71	-1.06664				0.0065684	-0.988781
1784.72	-1.06663				0.00659492	-0.988481
1785.73	-1.06663				0.00661766	-0.988481
1786.74	-1.06663				0.00664039	-0.988181
1787.75	-1.06664				0.00666565	-0.988081
1788.75	-1.06666				0.00668712	-0.987881
1789.76	-1.06667				0.0067086	-0.987781
1790.77	-1.06668				0.00673386	-0.987481
1791.78	-1.06668				0.00675533	-0.987381
1792.79	-1.06668				0.0067768	-0.987281
1793.8	-1.06668				0.0068008	-0.987081
1794.8	-1.06668				0.00682101	-0.986881
1795.81	-1.06668				0.00684122	-0.986781
1796.82	-1.06668				0.00686395	-0.986581
1797.83	-1.06668				0.00688542	-0.986381
1798.84	-1.06669				0.00690563	-0.986281
1799.84	-1.06671				0.00692963	-0.986081
					0.00694858	-0.985981
					0.00697005	-0.985681
					0.00699405	-0.985581
					0.00701299	-0.985381
					0.00703699	-0.985181
					0.0070572	-0.985081
					0.00707867	-0.984881
					0.00710141	-0.984681
					0.00712288	-0.984481
					0.00714309	-0.984481
					0.00716709	-0.984181
					0.0071873	-0.983981
					0.0072075	-0.983781
					0.0072315	-0.983681
					0.00725297	-0.983481
					0.00727192	-0.983381
					0.00729592	-0.983181
					0.00731613	-0.983081
					0.00733634	-0.982881
					0.00735907	-0.982681
					0.00738054	-0.982481
					0.00740201	-0.982381
					0.00742728	-0.982181
					0.00745001	-0.982081
					0.00747148	-0.981881
					0.00749295	-0.981781
					0.00751443	-0.981581
					0.00753464	-0.981381
					0.0075599	-0.981181
					0.00757884	-0.980981
					0.00759653	-0.980981
					0.00762052	-0.980681
					0.00763947	-0.980581
					0.00765842	-0.980381
					0.00767989	-0.980181
					0.00769631	-0.979981
					0.00771273	-0.979881
					0.00773294	-0.979681
					0.00774936	-0.979481
					0.00776451	-0.979381
					0.00778346	-0.979081
					0.00780114	-0.978981
					0.0078163	-0.978881
					0.00783777	-0.978581
					0.00785545	-0.978481
					0.00787061	-0.978381
					0.00789334	-0.978181
					0.00791229	-0.978081
					0.00792871	-0.977881
					0.00795397	-0.977681
					0.00797165	-0.977581
					0.00799186	-0.977381
					0.00801333	-0.977281
					0.00803102	-0.976981
					0.0080487	-0.976881
					0.00806891	-0.976681
					0.00808785	-0.976481
					0.00810806	-0.976381
					0.00812448	-0.976181
					0.00814343	-0.976081
					0.0081649	-0.975781
					0.00818385	-0.975681
					0.00820153	-0.975581
					0.00822679	-0.975281
					0.00824447	-0.975181
					0.00826089	-0.974981
					0.00828363	-0.974881
					0.00830005	-0.974781
					0.00831899	-0.974581
					0.00834173	-0.974381
					0.00835941	-0.974181
					0.00837836	-0.974081
					0.00839983	-0.973781
					0.00841751	-0.973681
					0.00843772	-0.973581
					0.00845919	-0.973381
					0.00847688	-0.973181
					0.00849456	-0.972981
					0.00851982	-0.972881
					0.00854129	-0.972681
					0.00856276	-0.972581
					0.00858676	-0.972381
					0.00860444	-0.972181
					0.00862465	-0.972081
					0.00864865	-0.971881
					0.00866633	-0.971781
					0.00868654	-0.971481
					0.00871054	-0.971381
					0.00872696	-0.971181
					0.00874464	-0.971081
					0.00877117	-0.970781
					0.00879011	-0.970681
					0.00881285	-0.970581
					0.00883685	-0.970381
					0.00885706	-0.970181
					0.00887979	-0.970081
					0.00890505	-0.969781
					0.00892652	-0.969681
					0.008948	-0.969581
					0.00897199	-0.969381
					0.00900483	-0.969181
					0.00902504	-0.969081
					0.0090503	-0.968881
					0.00907051	-0.968781
					0.00909198	-0.968581
					0.00911472	-0.968281
					0.00913493	-0.968181
					0.00915514	-0.968081
					0.00918166	-0.967781
					0.00920061	-0.967781
					0.00922587	-0.967481
					0.00924608	-0.967381
					0.0092625	-0.967181
					0.00928649	-0.966981
					0.00930291	-0.966781
					0.0093206	-0.966681
					0.00934207	-0.966481
					0.00935849	-0.966281
					0.00937617	-0.966181
					0.00939385	-0.965981
					0.00940775	-0.965881
					0.0094229	-0.965681
					0.00944311	-0.965481
					0.00945827	-0.965281
					0.00946837	-0.965181
					0.00948732	-0.964981
					0.00949742	-0.964881
					0.00950627	-0.964781
					0.0095189	-0.964481
					0.00953279	-0.964381
					0.00954542	-0.964181
					0.00956184	-0.963981
					0.009577	-0.963881
					0.0095871	-0.963681
					0.00960478	-0.963481
					0.00961489	-0.963381
					0.00962626	-0.963181
					0.0096452	-0.962981
					0.00965278	-0.962881
					0.00966289	-0.962681
					0.0096793	-0.962481
					0.00969572	-0.962381
					0.00970457	-0.962281
					0.00971972	-0.961981
					0.00971846	-0.961881
					0.00972856	-0.961681
					0.00973993	-0.961481
					0.00974625	-0.961281
					0.00975383	-0.961181
					0.00976393	-0.960981
					0.00977151	-0.960881
					0.00977656	-0.960681
					0.00978666	-0.960481
					0.00979172	-0.960281
					0.00979424	-0.960181
					0.00980182	-0.959981
					0.00980687	-0.959881
					0.0098094	-0.959681
					0.00981698	-0.959481
					0.00981824	-0.959281
					0.00982203	-0.959081
					0.00982582	-0.958981
					0.00982582	-0.958881
					0.00982708	-0.958581
					0.00982708	-0.958481
					0.00982582	-0.958281
					0.00982708	-0.958081
					0.00982582	-0.958081
					0.00982708	-0.957781
					0.00983466	-0.957681
					0.00983719	-0.957481
					0.00983719	-0.957281
					0.00984477	-0.957081
					0.00984477	-0.956981
					0.0098435	-0.956881
					0.00984982	-0.956681
					0.00985108	-0.956481
					0.00985361	-0.956381
					0.0098574	-0.956181
					0.00985992	-0.955981
					0.00986245	-0.955881
					0.0098675	-0.955681
					0.00986876	-0.955481
					0.00987003	-0.955381
					0.0098776	-0.955081
					0.0098776	-0.954981
					0.00988139	-0.954881
					0.00989024	-0.954681
					0.00989276	-0.954481
					0.00989529	-0.954381
					0.00990287	-0.954181
					0.00990666	-0.954081
					0.00990918	-0.953881
					0.00992181	-0.953681
					0.0099256	-0.953481
					0.00993192	-0.953381
					0.00994076	-0.953081
					0.00994707	-0.952981
					0.00995213	-0.952881
					0.00996476	-0.952681
					0.00997612	-0.952481
					0.00998244	-0.952281
					0.00999633	-0.952081
					0.0100039	-0.951981
					0.010014	-0.951881
					0.0100279	-0.951681
					0.0100418	-0.951481
					0.0100582	-0.951381
					0.0100835	-0.951081
					0.0100961	-0.951081
					0.0101062	-0.950881
					0.0101214	-0.950581
[truncated: 5,695 more rows]
